# Supplementary material for: Arabidopsis Novel Microgametophyte Defective Mutant 1 Is Required for Pollen Viability via Influencing Intine Development in Arabidopsis
Source: Front Plant Sci. 2022 Apr 12;13:814870. doi: 10.3389/fpls.2022.814870 (PMC9039731; doi:10.3389/fpls.2022.814870)
Supplement: Supplementary file 11 [file Data_Sheet_1.ZIP]

Archive with 7 entries (7 files):
- Supplemental Data Set 1.xlsx
- Supplemental Data Set 2.xlsx
- Supplemental Data Set 3.xlsx
- Supplemental Data Set 4.xlsx
- Supplemental Data Set 5.xlsx
- Supplemental Data Set 6.xlsx
- Supplemental Data Set 7.xlsx
