# Supplementary material for: Arabidopsis Novel Microgametophyte Defective Mutant 1 Is Required for Pollen Viability via Influencing Intine Development in Arabidopsis
Source: Front Plant Sci. 2022 Apr 12;13:814870. doi: 10.3389/fpls.2022.814870 (PMC9039731; doi:10.3389/fpls.2022.814870)
Supplement: Supplementary file 11 [file Data_Sheet_1.ZIP › Supplemental Data Set 1.xlsx]

## Sheet: Sheet1
Supplemental Data Set 1. Candidate the Arabidopsis homolog of putative meiotic chromatin-associated proteins in mice data from Luo et al., 2013 .
Functional categories	Accession No	protein	Official full name	Knockout phenotype	Candidate homolog in Arabidopsis
Meiotic recombination DNA repair	NP_035424	SUB1	SUB1 homolog		AT5G09250
Meiotic recombination DNA repair	NP_001164039	BAZ1A	Bromodomain adjacent to zinc finger 1A		AT1G77250
Miscellaneous	NP_001161762	SUGP2	SURP and G patch domain containing 2		AT3G52120
Miscellaneous	NP_034159	DDX4	DEAD (Asp-Glu-Ala-Asp) box polypeptide 4	Meiotic arrest	AT3G58510
Nuclear organization	NP_082630	TDP1	Tyrosyl-DNA phosphodiesterase 1	Fertile	AT5G15170
piRNA pathway	NP_001103600	PPIH	Peptidyl prolyl isomerase H		AT2G38730
Pre-mRNA splicing	NP_079941	SNRNP27	Small nuclear ribonucleoprotein 27 (U4/U6.U5)		AT5G57370
Pre-mRNA splicing	NP_081703	TAF15	TBP-associated factor 15		AT1G50300
Pre-mRNA splicing	NP_808348	YTHDC1	YTH domain containing 1		AT4G11970
Ubiquitination	NP_035316	PSMB5	Proteasome subunit, beta type 5		AT3G26340
