# Supplementary material for: Arabidopsis Novel Microgametophyte Defective Mutant 1 Is Required for Pollen Viability via Influencing Intine Development in Arabidopsis
Source: Front Plant Sci. 2022 Apr 12;13:814870. doi: 10.3389/fpls.2022.814870 (PMC9039731; doi:10.3389/fpls.2022.814870)
Supplement: Supplementary file 11 [file Data_Sheet_1.ZIP › Supplemental Data Set 2.xlsx]

## Sheet: Downregulated genes in S8-9
Supplemental Data Set 2. Genes with downregulated and upregulated expression in Atnmdm1-5/+ mutant anther at stage 8-9.
Downregulated genes in Atnmdm1-5/+ mutant (stage 8-9 anther) log2(Fold Change)<-1)
Gene ID	symbol	Rep1 RPKM WT	Rep2 RPKM WT	Rep3 RPKM WT	Rep1 RPKM Atnmdm1-5/+	Rep2 RPKM Atnmdm1-5/+	Rep3 RPKM Atnmdm1-5/+	Atnmdm1-5/+ vs WT_log2 (Fold Change)	P-value
AT5G33395	ensembl	31	17	31	0	0	0	-7.15678	1.46156e-07
AT2G22810	ACS4	45	12	12	0	0	0	-6.96759	1.42302e-06
AT2G22180	ensembl	9	14	12	0	0	0	-5.95268	9.93388e-05
AT3G28980	ensembl	11	20	4	0	0	0	-5.9233	0.000199496
AT2G02140	PDF2.6	4	19	6	0	0	0	-5.63866	0.000722343
AT3G20590	ensembl	8	6	6	0	0	0	-5.16086	0.00304745
AT1G76965	ensembl	8	3	4	0	0	0	-4.76139	0.0128349
AT1G07680	ensembl	4	6	3	0	0	0	-4.51342	0.0234486
AT2G31083	CLE5	13	15	24	2	0	1	-4.09358	0.000306793
AT3G58310	CRRSP61	2	13	4	1	0	0	-4.063	0.0229924
AT1G66100	ensembl	24	3	5	0	0	2	-4.04346	0.00906899
AT5G25970	ensembl	2	18	13	2	0	0	-3.96066	0.00862467
AT1G19500	ensembl	16	7	7	0	0	2	-3.92406	0.00737436
AT2G47550	PME20	12	4	14	0	2	0	-3.9135	0.0080523
AT3G57900	ensembl	8	2	6	0	0	1	-3.9044	0.0307287
AT5G10250	DOT3	9	9	12	0	2	0	-3.88711	0.00664134
AT5G47950	ensembl	6	5	5	0	1	0	-3.87506	0.0280869
AT4G23610	ensembl	6	4	5	1	0	0	-3.78908	0.0346591
AT5G53100	ensembl	10	10	8	0	2	0	-3.77797	0.00928809
AT4G37620	ensembl	10	11	4	2	0	0	-3.57627	0.018511
AT2G14160	ensembl	18	14	16	1	1	2	-3.57411	0.000547694
AT3G25170	RALFL26	20	38	71	2	1	8	-3.55712	3.34882e-06
AT4G09600	GASA3	7	4	12	0	0	2	-3.5553	0.0225541
AT1G50610	PRK5	0	9	26	0	3	0	-3.53253	0.027453
AT3G62640	ensembl	29	29	30	0	4	4	-3.45041	1.12134e-05
AT4G01760	ensembl	8	6	8	0	2	0	-3.44315	0.0252691
AT4G17250	ensembl	14	12	12	0	2	2	-3.24075	0.00359897
AT3G21570	ensembl	14	26	17	0	2	4	-3.22583	0.000664795
AT4G04590	ensembl	10	6	11	2	0	1	-3.15473	0.015565
AT1G08140	CHX6A	14	56	62	4	9	2	-3.09251	1.97654e-05
AT1G34095	ensembl	24	79	31	2	8	6	-3.00904	7.64197e-06
AT1G22890	ensembl	132	55	28	3	12	12	-2.99717	1.96893e-06
AT3G17060	PME67	7	37	30	4	1	4	-2.99012	0.00063173
AT3G52510	ensembl	10	4	9	1	0	2	-2.95164	0.0313625
AT1G66210	ensembl	17	118	84	0	11	17	-2.94872	0.031698
AT2G39855	ensembl	57	15	31	0	4	10	-2.91977	0.000406682
AT3G05725	ensembl	5	22	33	0	4	4	-2.89935	0.00356449
AT2G23900	ensembl	32	70	140	2	8	23	-2.89501	9.36368e-06
AT1G16950	ensembl	26	4	13	2	2	2	-2.85471	0.00670324
AT4G12370	ensembl	301	275	402	35	46	55	-2.83831	3.84465e-26
AT4G10910	ensembl	14	14	20	2	0	5	-2.77815	0.0042348
AT4G32650	KAT3	392	410	352	48	71	50	-2.74399	9.03063e-35
AT3G02810	ensembl	18	63	106	2	14	12	-2.73441	5.39209e-05
AT5G14740	BCA2	12	14	15	4	2	0	-2.72339	0.00781677
AT2G26410	Iqd4	21	49	81	3	10	10	-2.70712	2.09262e-05
AT5G18910	ensembl	4	36	72	4	8	5	-2.70192	0.00122426
AT2G31945	ensembl	45	31	8	0	7	6	-2.68185	0.00221563
AT2G05540	ensembl	10561	4506	2622	229	1574	1003	-2.66365	0.00204668
AT4G35690	ensembl	10	12	16	0	4	2	-2.6533	0.0115809
AT1G25400	ensembl	41	6	26	4	0	8	-2.64018	0.00531609
AT3G26860	ensembl	9	21	14	0	3	4	-2.62722	0.00824552
AT5G14130	PER55	37	18	30	2	4	8	-2.61448	0.000281015
AT3G28830	ensembl	17	51	20	0	7	7	-2.60926	0.00123097
AT4G35770	STR15	1103	468	596	47	130	189	-2.5898	5.64161e-05
AT3G19350	MPC	31	15	20	5	0	6	-2.58303	0.00246548
AT2G36020	HVA22J	10	85	122	3	21	12	-2.57227	0.00041884
AT2G38600	ensembl	35	23	21	8	2	3	-2.57112	0.000510994
AT2G22055	RALFL15	24	85	140	2	20	20	-2.568	9.00775e-05
AT1G76370	ensembl	12	33	39	1	8	5	-2.56359	0.000953331
AT4G39610	ensembl	11	38	87	2	13	8	-2.56334	0.000734356
AT2G28180	ATCHX8	2	30	57	2	8	5	-2.55549	0.00597506
AT5G44065	ensembl	20	4	5	2	0	3	-2.55177	0.0419596
AT5G37810	NIP4-1	40	30	42	4	8	7	-2.55123	1.61281e-05
AT4G02250	ensembl	69	107	134	4	21	28	-2.5464	1.78075e-07
AT2G26490	ensembl	6	7	21	0	4	2	-2.51256	0.0287884
AT2G31500	CPK24	15	89	110	3	22	12	-2.5075	0.000242444
AT1G03050	ensembl	41	88	82	2	14	21	-2.50027	9.11387e-06
AT2G13350	ensembl	24	55	51	1	12	10	-2.47815	0.000142686
AT5G26692	ensembl	32	51	53	0	10	15	-2.44326	0.000300471
AT3G01270	ensembl	181	479	771	26	133	104	-2.44103	0.00278755
AT3G05610	PME21	107	192	299	8	64	38	-2.43912	0.00325634
AT2G07040	PRK2	27	94	127	2	22	22	-2.42476	0.000141001
AT3G48235	ensembl	8	21	15	2	2	4	-2.42327	0.00839874
AT3G43120	ensembl	26	27	57	2	2	17	-2.41898	0.00142923
AT1G29140	ensembl	7	39	35	0	6	9	-2.41546	0.00626879
AT5G53820	ensembl	289	125	299	4	34	101	-2.4147	0.0273419
AT3G15500	NAC055	321	125	53	9	42	44	-2.4073	0.00899917
AT2G39200	MLO12	28	19	17	4	6	2	-2.38896	0.00180186
AT4G24640	APPB1	35	72	67	2	12	19	-2.38737	3.88722e-05
AT1G63060	ensembl	9	8	14	0	2	4	-2.38442	0.0326352
AT3G07820	ensembl	170	408	582	20	106	99	-2.36414	0.00268712
AT3G25160	ensembl	24	10	23	5	6	0	-2.35288	0.00954404
AT3G01240	ensembl	92	243	351	20	59	56	-2.33472	9.22719e-08
AT2G47030	PME4	151	355	464	14	80	99	-2.33161	0.00446109
AT1G61563	RALFL8	141	260	401	20	66	75	-2.31626	1.94096e-08
AT1G80440	ensembl	1093	447	249	45	187	134	-2.295	0.00452952
AT3G52010	SCPL37	17	52	62	4	20	2	-2.2923	0.00202407
AT4G03290	CML6	63	92	111	6	32	16	-2.28308	2.77974e-06
AT5G23270	STP11	27	94	106	6	21	19	-2.28101	4.2437e-05
AT1G58270	ZW9	184	90	63	10	43	16	-2.27762	1.19816e-05
AT3G45760	ensembl	3068	3179	3069	557	697	648	-2.26936	1.20344e-74
AT3G13390	sks11	30	46	85	0	12	22	-2.26642	0.00173696
AT3G49540	ensembl	95	252	328	12	53	76	-2.26098	0.00489325
AT3G62230	ensembl	26	190	142	4	43	27	-2.23575	0.0342913
AT2G35765	ensembl	12	35	47	2	6	12	-2.22818	0.00241976
AT1G24880	ensembl	4	110	7	4	8	12	-2.22698	0.0182794
AT3G43850	ensembl	193	175	142	36	38	33	-2.22558	5.33828e-15
AT2G24370	ensembl	14	11	26	1	6	4	-2.21879	0.0108562
AT1G02790	PGA3	132	494	623	39	150	77	-2.20569	0.00492748
AT5G12000	ensembl	35	73	126	12	22	17	-2.18311	1.61896e-05
AT3G15670	ensembl	132	109	106	12	31	33	-2.18283	4.74176e-09
AT5G61630	ensembl	33	16	19	8	2	5	-2.16341	0.0041727
AT5G39400	ATPTEN1	13	69	54	2	13	15	-2.1512	0.00202733
AT4G33467	ensembl	252	160	24	8	53	37	-2.14137	0.042463
AT3G43860	AtGH9A4	34	58	127	5	22	23	-2.13975	0.000228678
AT5G39880	ensembl	74	209	293	10	60	61	-2.13511	0.0122531
AT5G28690	ensembl	32	72	119	3	25	23	-2.12957	0.000442358
AT1G65970	PRXIIC	135	120	143	12	32	48	-2.11548	4.61078e-08
AT5G20710	BGAL7	3559	3357	3458	592	864	927	-2.10898	9.60109e-42
AT2G19050	ensembl	3	28	14	2	5	3	-2.10331	0.0318687
AT5G15110	ensembl	8	48	57	2	12	12	-2.10209	0.0054677
AT1G51490	TGG6	33	35	27	4	6	12	-2.09641	0.00055096
AT5G07430	PME50	121	326	396	35	83	78	-2.08559	6.58227e-08
AT3G01230	ensembl	29	57	66	2	13	21	-2.07602	0.000719868
AT5G50030	ensembl	102	203	313	22	65	60	-2.06501	6.64857e-07
AT3G54800	ensembl	33	112	97	6	23	28	-2.06225	0.000125207
AT3G59455	ensembl	23	16	20	8	0	6	-2.05573	0.0156039
AT4G35010	BGAL11	85	290	344	12	107	52	-2.05113	0.0275984
AT5G44540	ensembl	29	13	8	2	7	3	-2.04779	0.0206468
AT3G18810	PERK6	3	36	34	3	12	2	-2.04699	0.026602
AT5G08240	ensembl	29	11	18	6	4	4	-2.04212	0.00857906
AT4G02380	SAG21	53	111	157	6	24	49	-2.03134	0.000179707
AT3G62170	VGDH2	45	138	198	6	38	50	-2.02364	0.0272749
AT2G47040	PME5	201	684	904	36	230	172	-2.01977	0.0212309
AT4G37390	YDK1	2084	2182	2040	409	311	838	-2.01143	8.82462e-07
AT1G49500	ensembl	19	10	12	4	6	0	-2.00503	0.0408126
AT4G09480	ensembl	12	17	24	5	4	4	-2.00267	0.0098166
AT1G54070	ensembl	17	57	67	6	7	22	-2.00112	0.00169959
AT1G66290	ensembl	12	23	29	2	4	10	-1.99618	0.00992585
AT5G62750	ensembl	8	28	9	1	2	8	-1.99302	0.0396797
AT1G07690	ensembl	45	30	25	9	12	4	-1.97051	0.00129931
AT1G13100	CYP71B29	7	22	22	0	4	9	-1.96828	0.0384478
AT5G67450	AZF1	34	32	6	2	12	4	-1.96034	0.0198133
AT5G05965	ensembl	38	10	17	1	9	7	-1.95584	0.0192052
AT5G60615	ensembl	23	58	85	4	18	21	-1.94484	0.00130427
AT4G34332	ensembl	10	14	11	1	3	5	-1.9438	0.0398837
AT5G07410	PME48	10	31	32	0	9	10	-1.9311	0.0222364
AT1G61566	RALFL9	89	271	362	10	88	93	-1.91864	0.0439736
AT3G28770	ensembl	42	38	24	7	12	8	-1.917	0.000704521
AT5G65140	TPPJ	2539	2005	2196	428	633	715	-1.91697	7.61443e-26
AT5G56544	ensembl	48	24	15	5	8	10	-1.9137	0.00431929
AT2G24450	FLA3	62	184	263	8	68	59	-1.91268	0.0400127
AT1G14780	ensembl	54	24	51	7	7	21	-1.90307	0.00136279
AT1G18990	MYOB5	19	45	78	2	26	10	-1.89201	0.00788896
AT1G62035	MIR171C	23	32	24	2	13	6	-1.88351	0.00635462
AT1G51250	ensembl	6	13	25	2	2	8	-1.88265	0.0442695
AT3G45730	ensembl	121	39	49	10	29	18	-1.88072	0.000517364
AT1G60740	PRXIID	34	97	149	14	27	35	-1.87242	0.000212126
AT5G42250	ensembl	213	166	131	37	41	60	-1.87136	6.06568e-10
AT1G11765	ensembl	12	31	30	0	12	8	-1.84952	0.0261689
AT4G18596	F28J12.250	27	70	119	14	33	12	-1.84738	0.00103271
AT3G62950	GRXC11	547	380	129	30	156	105	-1.84661	0.0228816
AT3G01700	AGP11	70	272	349	37	70	83	-1.84574	0.00731257
AT2G33420	ensembl	27	59	60	10	13	17	-1.84149	0.000272493
AT3G62710	ensembl	62	135	217	7	70	39	-1.83154	0.0470734
AT4G18340	ensembl	693	739	677	149	207	229	-1.83063	5.36232e-27
AT5G50830	ensembl	52	76	124	4	20	49	-1.80886	0.00205418
AT3G04360	ensembl	21	35	43	6	14	8	-1.79767	0.00250983
AT5G16410	ensembl	26	11	15	5	4	6	-1.79059	0.0209928
AT2G35270	AHL21	16	24	23	3	7	8	-1.78809	0.0102805
AT2G41905	ensembl	147	118	213	16	47	78	-1.78004	2.85737e-05
AT1G76530	ensembl	12	29	15	1	7	8	-1.77466	0.0284889
AT3G02970	EXL6	32	50	96	7	25	20	-1.774	0.00128356
AT2G05850	SCPL38	34	67	139	16	30	24	-1.76976	0.000516355
AT3G26110	ensembl	19	45	48	0	14	19	-1.76165	0.020079
AT5G56368	ensembl	53	136	91	25	26	29	-1.76127	6.93849e-06
AT1G67865	ensembl	429	421	348	114	106	128	-1.75831	2.86903e-20
AT3G18590	ENODL5	866	789	924	61	248	464	-1.7578	0.0150118
AT5G65100	EIL5	85	40	11	6	22	12	-1.75392	0.0115081
AT4G36670	PLT6	66	46	47	17	16	14	-1.73744	0.000109898
AT5G16500	ensembl	10	36	39	2	16	7	-1.7366	0.0224646
AT4G21895	ensembl	12	61	41	4	21	8	-1.73615	0.0131621
AT4G36850	ensembl	325	117	69	25	71	59	-1.72844	0.0242818
AT3G09530	ATEXO70H3	8	47	46	3	12	15	-1.72844	0.0180724
AT2G22040	ensembl	63	67	36	21	14	14	-1.71787	0.000184342
AT1G08150	CHX5	12	33	45	6	13	8	-1.7113	0.00978553
AT2G36550	ensembl	31	41	34	6	15	11	-1.70196	0.00167976
AT3G07850	ensembl	17	70	23	14	8	10	-1.7011	0.00752067
AT3G62180	ensembl	24	85	111	6	35	26	-1.70048	0.00436874
AT5G04180	ACA3	63	153	267	19	79	50	-1.69882	0.000565823
AT1G14420	AT59	84	101	164	18	38	52	-1.69408	2.6142e-05
AT1G09540	MYB61	40	32	27	8	20	2	-1.68672	0.0130305
AT3G13400	sks13	260	782	1142	90	309	285	-1.66756	0.0244553
AT2G18050	HIS1-3	295	158	201	59	92	59	-1.6289	2.31327e-07
AT5G54095	ensembl	102	175	243	17	56	96	-1.62835	0.000296691
AT5G39533	ensembl	141	102	106	26	54	32	-1.62384	4.49463e-06
AT1G78460	ensembl	732	611	739	139	245	291	-1.62227	1.52118e-12
AT5G66700	ATHB-53	108	75	36	14	37	19	-1.6217	0.00107801
AT1G07330	ensembl	87	56	56	24	20	20	-1.61696	9.0287e-05
AT1G48020	PMEI1	22	71	72	6	27	20	-1.6131	0.00531907
AT1G04470	ensembl	26	51	124	13	23	30	-1.61253	0.00389556
AT1G10770	ensembl	202	250	325	55	102	95	-1.61157	6.75578e-09
AT5G39690	ANAC093	51	31	44	17	12	12	-1.60297	0.00144226
AT3G27940	LBD26	55	14	29	17	11	4	-1.59773	0.0218924
AT4G24430	ensembl	18	23	15	8	6	4	-1.59122	0.0249946
AT1G10070	BCAT2	2851	2017	1813	506	778	969	-1.56357	7.01932e-13
AT4G36820	ensembl	88	38	67	18	15	33	-1.55867	0.00105976
AT5G04347	ensembl	30	29	22	10	10	7	-1.55135	0.00803327
AT4G18510	CLE2	21	52	29	4	17	13	-1.54548	0.0118976
AT3G14040	ensembl	12	48	28	8	15	6	-1.53866	0.0210489
AT1G05291	ensembl	223	243	205	68	73	86	-1.53866	3.14168e-12
AT3G60318	ensembl	25	17	27	4	10	10	-1.52407	0.0203333
AT3G20580	COBL10	30	86	120	13	39	30	-1.5084	0.00353934
AT1G24520	BCP1	53	167	196	29	62	53	-1.50543	0.000490527
AT4G36490	SFH12	63	109	112	12	47	40	-1.50405	0.000594584
AT2G26850	ensembl	40	103	111	17	42	29	-1.5008	0.000977748
AT5G38760	ensembl	26	56	70	8	10	36	-1.49535	0.0113398
AT3G44550	FAR5	17	21	30	6	10	8	-1.48574	0.0208971
AT3G52400	SYP122	74	52	69	14	22	34	-1.4792	0.000523203
AT1G63180	UGE3	1189	730	485	190	289	382	-1.47757	0.00136252
AT3G06260	GATL4	41	64	100	14	36	23	-1.4756	0.00177118
AT1G63390	ensembl	16	19	16	5	8	5	-1.47167	0.0397212
AT3G25165	RALFL25	14	17	27	3	6	12	-1.46978	0.0455581
AT1G16770	ensembl	48	45	27	6	15	22	-1.46864	0.00693732
AT1G78450	ensembl	42	48	34	14	13	17	-1.46543	0.00172308
AT3G16120	ensembl	137	54	60	18	43	30	-1.46516	0.00175594
AT2G03980	ensembl	40	30	24	7	8	19	-1.46288	0.0124433
AT3G03080	ensembl	24	17	28	4	12	9	-1.46275	0.0267275
AT3G22100	BHLH117	54	33	17	14	15	8	-1.45912	0.0147027
AT5G15140	ensembl	104	131	86	31	49	34	-1.45805	7.05624e-06
AT5G28680	ANX2	19	36	49	4	22	12	-1.43723	0.0241741
AT5G19580	ensembl	151	499	723	93	217	193	-1.43404	0.0358739
AT5G01760	ensembl	92	63	63	19	16	46	-1.43043	0.0012716
AT1G17540	ensembl	36	103	112	19	30	43	-1.42719	0.00182653
AT1G18280	ensembl	2285	2449	2723	650	815	1330	-1.41014	2.26651e-12
AT5G07490	ensembl	57	84	46	44	11	12	-1.40938	0.00912195
AT5G50200	NRT3.1	38	68	64	3	24	37	-1.40678	0.0172336
AT4G28040	ensembl	137	46	42	25	27	33	-1.40592	0.00445934
AT3G62100	IAA30	44	12	15	6	10	11	-1.40505	0.0492894
AT3G26934	ensembl	43	33	49	7	31	9	-1.3987	0.0176359
AT3G28750	ensembl	243	540	578	95	205	212	-1.39087	9.92547e-06
AT4G24180	TLP1	190	168	141	41	58	90	-1.39047	3.06929e-06
AT1G64130	ensembl	66	39	43	10	11	36	-1.3901	0.01027
AT1G11260	STP1	2909	1449	801	312	900	768	-1.38163	0.0386643
AT1G10140	ensembl	34	17	14	4	10	11	-1.37845	0.0483041
AT5G57340	ensembl	47	24	25	9	10	18	-1.37628	0.0168992
AT1G19550	ensembl	67	33	19	7	15	24	-1.37624	0.0238977
AT5G56550	OXS3	1696	784	782	264	539	473	-1.35689	0.00581663
AT5G59370	ACT4	38	57	70	14	13	38	-1.33974	0.00669856
AT4G37610	BT5	5096	3219	3220	796	1826	1955	-1.33674	0.00142147
AT3G62930	GRXS6	640	510	358	142	229	219	-1.33625	2.61756e-08
AT4G35180	LHT7	26	71	66	14	17	33	-1.32561	0.00821417
AT1G15380	ensembl	680	461	444	162	189	286	-1.31071	4.82866e-08
AT2G03630	ensembl	41	65	59	36	20	8	-1.30713	0.0119363
AT4G28270	RMA2	82	39	35	7	19	38	-1.30359	0.0227531
AT1G67070	PMI2	57	36	24	8	24	15	-1.30185	0.020062
AT5G45880	ensembl	162	412	433	65	146	194	-1.29895	0.000330192
AT2G33775	RALFL19	31	54	88	4	27	40	-1.29701	0.0336585
AT3G25240	ensembl	173	397	321	137	93	123	-1.29044	4.95526e-06
AT4G02650	ensembl	32	50	110	11	35	33	-1.28661	0.0172578
AT5G61720	ensembl	70	65	63	24	28	28	-1.28589	0.000410986
AT5G26700	ensembl	94	178	357	56	96	106	-1.28399	0.00140362
AT4G36410	UBC17	374	284	233	77	124	164	-1.28026	2.89085e-06
AT5G20250	RFS6	12358	11139	10185	2407	4314	7211	-1.27536	0.00177354
AT3G18330	ensembl	32	56	34	12	23	14	-1.27353	0.00991642
AT1G20080	SYT2	103	84	64	25	54	23	-1.27174	0.00190784
AT1G56660	ensembl	1225	829	1184	412	398	531	-1.26709	2.66136e-10
AT2G21480	ensembl	18	22	56	8	16	16	-1.26697	0.0412783
AT1G48470	GLN1-5	206	393	321	100	126	148	-1.26662	2.16046e-07
AT2G24950	ensembl	39	30	32	20	15	6	-1.26338	0.0255837
AT5G36100	ensembl	204	227	240	56	100	122	-1.26016	2.32143e-06
AT1G05770	JAL2	81	87	90	21	51	35	-1.25112	0.00067687
AT3G01070	ENODL16	201	264	174	82	73	108	-1.24919	2.12244e-07
AT3G10450	SCPL7	42	31	43	5	22	22	-1.24802	0.0254107
AT2G47050	ensembl	162	302	382	88	130	135	-1.24167	2.8773e-05
AT3G43110	ensembl	59	107	107	38	46	29	-1.23436	0.000734365
AT2G17890	CPK16	17	33	27	9	11	12	-1.23281	0.0338122
AT4G38390	RHS17	456	541	499	118	256	258	-1.22813	3.29816e-07
AT5G40645	ensembl	22	18	26	9	7	12	-1.22726	0.0479226
AT4G17245	ensembl	114	35	50	11	41	35	-1.21116	0.0263634
AT5G39920	ensembl	69	68	71	23	17	50	-1.20294	0.0043115
AT5G42690	ensembl	80	55	58	15	31	38	-1.19793	0.00455557
AT2G01340	At17.1	47	26	31	19	13	13	-1.18968	0.0239247
AT2G35950	EDA12	320	144	110	44	127	81	-1.18517	0.00446501
AT2G34030	ensembl	117	102	102	59	49	30	-1.18378	0.000484449
AT3G47180	ensembl	26	28	23	13	14	6	-1.18205	0.0451651
AT3G15450	ensembl	28752	19503	13883	4195	10558	12685	-1.18044	0.0171847
AT3G50970	XERO2	80	101	73	54	14	41	-1.17934	0.00624636
AT3G21180	ACA9	23	71	66	8	28	34	-1.17288	0.0341416
AT2G05380	GRP3S	3814	4612	2867	2216	1219	1419	-1.16843	7.83976e-08
AT1G71030	ATMYBL2	507	264	485	98	253	217	-1.15562	0.000352577
AT3G08790	ensembl	165	265	245	53	91	159	-1.14439	0.000384154
AT5G42830	ensembl	66	81	72	22	30	46	-1.14308	0.0018057
AT3G05310	MIRO3	63	74	79	24	29	44	-1.14019	0.00173699
AT5G13600	ensembl	162	240	197	45	97	127	-1.13843	0.000239155
AT4G24950	ensembl	52	59	78	15	24	47	-1.137	0.0106845
AT1G28330	DYL1	9634	11146	5965	2753	3106	6241	-1.12627	0.00619034
AT5G56320	EXPA14	79	64	44	26	38	20	-1.12352	0.00755289
AT3G30775	POX1	12602	9922	12746	3321	5795	7135	-1.12009	1.44878e-07
AT2G19330	PIRL6	78	122	116	36	54	53	-1.11766	0.000396523
AT3G61060	PP2A13	1482	1261	1060	326	622	800	-1.11624	3.09049e-06
AT1G19960	ensembl	113	49	39	21	51	20	-1.1148	0.0314877
AT3G26165	CYP71B18	153	103	93	37	64	59	-1.1139	0.000812341
AT2G02120	PDF2.1	75	104	70	57	25	29	-1.11347	0.00475108
AT3G01015	ensembl	64	73	95	21	49	37	-1.10304	0.00450032
AT3G06433	ensembl	3462	3965	3728	1349	1649	2148	-1.09904	3.12603e-14
AT3G02480	ensembl	105	56	54	32	34	34	-1.09174	0.00641416
AT2G37730	ensembl	104	158	153	54	74	66	-1.06852	0.000127118
AT4G27590	ensembl	697	785	798	309	311	455	-1.06755	3.45309e-10
AT4G17370	ensembl	155	183	170	52	102	85	-1.06651	8.59453e-05
AT4G39810	NEN4	28	35	47	17	19	16	-1.05784	0.0287462
AT5G59120	ATSBT4.13	292	266	242	136	127	114	-1.05746	6.3335e-07
AT1G19510	RL5	470	599	355	265	197	201	-1.05723	8.56035e-07
AT5G15290	CASP5	379	294	386	116	194	199	-1.05202	1.05824e-05
AT5G46590	anac096	1247	996	946	286	575	674	-1.05157	1.16456e-05
AT5G65130	ERF057	111	69	111	41	48	51	-1.05011	0.00196696
AT2G15030	ensembl	81	117	118	51	37	62	-1.04946	0.000933694
AT3G57690	AGP23	1175	1275	993	463	425	756	-1.04819	3.40801e-08
AT2G19860	HXK2	6862	7416	6197	2662	3303	3798	-1.04711	5.93901e-17
AT2G19800	MIOX2	2032	2130	2555	875	862	1504	-1.04445	8.41477e-08
AT4G17360	PURU2	28	57	49	28	16	19	-1.04306	0.0272423
AT1G22440	ensembl	229	242	142	106	79	106	-1.04027	6.85475e-05
AT4G26440	WRKY34	568	631	596	134	348	387	-1.03892	0.000143799
AT5G20790	ensembl	77	224	134	58	63	84	-1.03888	0.00256111
AT1G70690	CRRSP2	185	149	103	72	64	73	-1.03827	0.000346486
AT1G27560	ensembl	65	88	60	45	20	36	-1.03508	0.00808193
AT1G22100	ensembl	513	533	457	203	233	287	-1.03471	7.18915e-10
AT3G62730	ensembl	165	119	103	50	51	87	-1.03281	0.00120366
AT2G23660	LBD10	82	152	127	46	63	64	-1.02881	0.000752765
AT3G57520	RFS2	17197	17678	18793	6714	7754	11684	-1.0278	5.0485e-10
AT2G45800	PLIM2A	53	141	181	44	72	65	-1.02722	0.0103738
AT1G29200	ensembl	423	409	389	156	204	232	-1.02714	2.61348e-08
AT5G25840	ensembl	213	127	98	41	69	106	-1.02149	0.00594067
AT3G18362	ensembl	1557	1927	1567	609	779	1068	-1.02051	1.06506e-09
AT2G20670	ensembl	4007	2975	2399	696	2181	1737	-1.01751	0.0299445
AT4G08670	ensembl	4651	5643	5469	2458	2205	3033	-1.0113	2.36181e-14
AT2G20362	ensembl	43	33	39	15	18	24	-1.00294	0.0305257
AT5G55460	ensembl	109	112	71	28	51	65	-1.00181	0.00447045

## Sheet: Upregulated genes in S8-9
Upregulated genes in Atnmdm1-5/+ mutant (stage 8-9 anther) log2(Fold Change)>1)
Gene ID	symbol	Rep1 RPKM WT	Rep2 RPKM WT	Rep3 RPKM WT	Rep1 RPKM Atnmdm1-5/+	Rep2 RPKM Atnmdm1-5/+	Rep3 RPKM Atnmdm1-5/+	Atnmdm1-5/+ vs WT_log2 (Fold Change)	P-value
AT3G25655	IDL1	0	0	0	35	30	48	7.69669	3.24838e-09
AT1G35920	ensembl	0	0	0	10	32	41	7.23443	1.83767e-07
AT1G47765	ensembl	0	0	0	9	29	24	6.82332	1.58849e-06
AT3G43330	ensembl	0	0	0	7	18	31	6.66272	5.00568e-06
AT4G17820	ensembl	0	0	0	13	8	25	6.38964	1.67055e-05
AT2G06660	ensembl	0	2	0	24	56	62	6.17571	1.03874e-07
AT2G28980	ensembl	0	0	0	3	15	22	6.17429	8.94319e-05
AT5G35250	ensembl	1	0	0	4	22	34	5.79546	8.42389e-05
AT5G37080	ensembl	0	0	0	4	8	18	5.75954	0.00042438
AT2G24620	ensembl	0	0	0	11	11	7	5.75184	0.000293525
AT3G28223	ensembl	0	0	0	10	6	12	5.68645	0.000405382
AT2G15060	ensembl	0	0	2	20	28	50	5.61265	2.56317e-06
AT2G13940	ensembl	0	1	0	13	12	26	5.57772	9.3123e-05
AT5G37490	PUB21	0	0	0	11	9	5	5.54431	0.000803297
AT3G27600	ensembl	0	0	0	4	11	10	5.51311	0.000955123
AT4G05250	ensembl	0	0	0	8	8	7	5.41102	0.00119699
AT3G04390	ensembl	0	0	0	4	15	4	5.41011	0.00190069
AT3G44460	DPBF2	0	0	0	9	4	10	5.40425	0.00144464
AT2G13950	ensembl	0	0	0	6	3	14	5.38349	0.00195454
AT3G42553	ensembl	0	0	0	4	12	6	5.33926	0.00198312
AT3G30150	ensembl	0	0	0	7	8	6	5.28026	0.00203357
AT1G52850	ensembl	0	0	0	4	4	12	5.17888	0.00371294
AT3G25577	ensembl	10	4	10	333	257	190	5.05286	5.88982e-34
AT5G16580	BGLU2	2	0	0	22	22	21	5.04132	4.16569e-05
AT3G44045	ensembl	0	0	1	4	12	19	5.02346	0.00118986
AT3G47770	ATATH5	0	0	0	5	5	7	4.96401	0.00629552
AT3G46720	UGT76E5	0	0	0	7	5	3	4.80888	0.011169
AT4G02830	ensembl	0	0	0	4	4	7	4.77781	0.0116506
AT3G61330	ensembl	1	0	0	6	13	10	4.77242	0.00221104
AT2G05390	ensembl	2	0	0	10	11	34	4.76433	0.000326392
AT5G28993	ensembl	0	2	0	8	17	25	4.67943	0.000436718
AT3G25573	ensembl	4	3	7	131	107	112	4.66989	9.36549e-21
AT4G18110	ensembl	3	4	0	65	45	52	4.57715	1.75774e-10
AT3G28190	ensembl	2	0	0	19	15	11	4.51719	0.000619896
AT1G58983	RPS2B	10	2	3	105	204	22	4.48185	4.5083e-05
AT1G38065	ensembl	1	0	0	6	8	9	4.43792	0.00621047
AT4G09360	ensembl	0	2	1	2	23	39	4.4251	0.000408679
AT5G26345	ensembl	3	0	0	5	35	25	4.42447	0.000251754
AT1G30670	BHLH52	1	2	0	30	15	14	4.36014	0.000101303
AT3G23085	ensembl	0	2	0	7	22	10	4.34525	0.00191231
AT1G59359	RPS2B	9	3	10	182	210	32	4.29191	5.21865e-06
AT5G54820	ensembl	1	0	0	4	8	8	4.23208	0.0119488
AT2G07540	ensembl	2	0	0	11	15	9	4.14462	0.0027414
AT5G38705	ensembl	0	2	0	2	11	21	4.12119	0.00658861
AT3G46400	ensembl	0	0	1	4	4	10	4.07023	0.0194559
AT2G25410	ATL22	2	0	0	10	17	5	4.02001	0.00542515
AT5G35912	ensembl	0	0	3	11	15	23	4.01972	0.000681034
AT5G26260	ensembl	1	1	4	19	41	31	3.93168	3.30928e-06
AT1G07025	ensembl	0	1	3	17	25	15	3.85766	0.00018796
AT5G56330	ATACA8	1	1	1	6	12	25	3.83957	0.00129636
AT4G01750	RGXT2	0	0	1	3	10	2	3.83599	0.0388285
AT1G59500	GH3.4	0	4	2	30	30	19	3.77751	1.53964e-05
AT3G25460	ensembl	0	10	2	43	36	74	3.72895	1.88517e-07
AT3G19085	ensembl	0	0	2	10	10	6	3.71608	0.0119208
AT3G52970	CYP76G1	0	0	4	10	19	24	3.71162	0.000888022
AT2G14450	ensembl	2	0	4	4	45	29	3.67507	0.000376666
AT1G62170	ensembl	3	1	0	27	11	8	3.57201	0.00169607
AT3G22710	ensembl	2	0	0	10	7	6	3.54052	0.0198341
AT4G12530	ensembl	2	0	0	8	6	9	3.52634	0.020055
AT5G62480	GSTU9	2	2	2	16	25	26	3.49939	4.87041e-05
AT5G55875	ensembl	4	4	4	22	49	64	3.49854	1.22163e-07
AT2G33090	ensembl	2	2	0	24	3	16	3.47873	0.00358386
AT2G41580	ensembl	2	2	0	12	16	13	3.39579	0.00185091
AT5G35425	ensembl	0	6	0	13	24	22	3.37518	0.00107273
AT1G56240	PP2B13	1	1	1	4	2	25	3.34877	0.0155829
AT4G33330	GUX2	0	0	2	5	6	9	3.31044	0.0356458
AT4G09255	ensembl	2	0	0	4	6	10	3.3057	0.037619
AT5G51195	ensembl	2	0	0	5	4	11	3.30468	0.038923
AT2G05995	ensembl	2	1	2	26	8	13	3.26644	0.0014551
AT2G29750	UGT71C1	2	0	0	7	7	5	3.25854	0.0402598
AT5G01440	ensembl	2	0	0	7	6	6	3.25494	0.0400893
AT3G29076	ensembl	0	0	3	2	2	25	3.2069	0.0410755
AT3G54520	ensembl	0	3	2	12	15	17	3.17734	0.00196058
AT2G02270	ATPP2-B3	4	2	3	29	12	39	3.16046	7.97541e-05
AT4G07850	ensembl	2	0	2	6	15	15	3.15513	0.00628604
AT1G74650	ATY13	1	0	1	4	4	10	3.15091	0.0455083
AT1G58684	RPS2B	8	2	7	82	31	26	3.06172	8.7429e-06
AT3G23725	ensembl	16	2	2	27	68	73	3.05165	1.28299e-05
AT2G14650	ensembl	2	3	0	9	14	17	3.03649	0.00425135
AT5G48190	ensembl	9	0	3	30	29	40	3.03201	7.58302e-05
AT4G11190	DIR13	2	4	3	29	14	28	3.01588	0.000137271
AT5G35917	CYP79A3P	1	2	0	12	3	8	3.00385	0.0310169
AT3G11970	ensembl	0	4	0	6	16	8	2.99404	0.0225429
AT4G03570	ensembl	4	0	1	12	12	16	2.99278	0.00556119
AT4G08099	ensembl	3	0	0	4	10	10	2.98275	0.0371176
AT2G04460	ensembl	16	21	15	87	113	204	2.9716	3.77086e-14
AT2G03913	ensembl	13	2	2	58	30	42	2.94688	2.38598e-05
AT2G16300	ensembl	1	2	2	18	2	17	2.92029	0.0112481
AT1G15620	ensembl	3	0	0	9	8	5	2.88477	0.0458812
AT4G12960	GILT	6	4	1	18	24	37	2.85868	0.000167518
AT1G51900	ensembl	1	5	0	14	12	15	2.84397	0.00673883
AT4G09875	ensembl	2	6	2	8	33	29	2.84111	0.0007861
AT3G55860	ensembl	2	0	4	10	7	26	2.80915	0.00913475
AT2G27410	ensembl	0	4	0	8	14	4	2.80634	0.0418331
AT2G41590	ensembl	0	4	2	8	9	24	2.8042	0.00899254
AT1G61330	ensembl	1	0	2	6	8	7	2.8039	0.040722
AT1G59770	ensembl	8	12	4	38	49	77	2.7997	2.02523e-07
AT5G59100	ensembl	4	2	0	3	27	11	2.78905	0.015953
AT3G25650	ASK15	0	4	0	6	12	8	2.78846	0.0382666
AT3G62670	ARR20	3	2	0	8	10	16	2.78372	0.012322
AT2G05420	ensembl	2	0	2	17	2	8	2.76934	0.036132
AT4G20180	ensembl	3	4	3	13	30	24	2.76704	0.000382082
AT4G03810	ensembl	4	2	0	9	15	16	2.75365	0.00790635
AT4G03923	ensembl	6	2	5	16	30	42	2.7495	0.00013258
AT4G28460	ensembl	0	4	0	8	11	6	2.7427	0.043235
AT5G28030	DES1	2	4	2	18	14	18	2.68452	0.00180199
AT5G64770	RGF9	2	2	1	9	0	23	2.68017	0.0455771
AT2G11430	ensembl	4	2	2	2	14	36	2.67272	0.0104877
AT5G56367	ensembl	0	2	3	3	12	16	2.63719	0.0285102
AT1G35910	TPPD	4	5	4	37	20	21	2.62901	0.000208424
AT1G12960	RPL27AA	5	6	2	24	24	30	2.61849	0.000169406
AT4G32490	ENODL4	2	0	2	3	8	14	2.6103	0.0442554
AT1G20320	ensembl	4	2	4	21	22	17	2.60452	0.000893168
AT2G29605	ensembl	9	0	3	14	34	26	2.60402	0.00257303
AT1G09890	ensembl	5	6	7	33	26	48	2.58862	1.75289e-05
AT2G24692	ensembl	2	2	2	10	21	4	2.58359	0.01628
AT4G16620	ensembl	2	4	3	13	17	23	2.58247	0.00186858
AT5G18990	PME55	3	0	2	9	6	15	2.5667	0.0272147
AT5G54450	ensembl	20	11	16	95	76	104	2.56294	1.02655e-10
AT5G59680	ensembl	2	10	2	25	26	27	2.54152	0.000548861
AT2G15940	ensembl	0	4	3	4	20	15	2.51156	0.0204992
AT3G42658	SADHU3-2	2	8	6	36	26	26	2.50893	0.000170958
AT5G28715	ensembl	6	4	6	14	52	24	2.50349	0.000470693
AT2G21640	ensembl	142	109	217	942	670	1003	2.48892	1.15035e-22
AT4G29340	PRO3	11	7	3	36	45	34	2.48181	2.83911e-05
AT5G37140	ensembl	0	2	9	21	21	19	2.4814	0.00580962
AT1G11482	ensembl	8	11	10	35	33	93	2.47917	8.37773e-06
AT5G55270	ensembl	8	4	10	44	37	38	2.45014	1.63369e-05
AT2G01280	MEE65	26	34	25	118	124	206	2.41826	1.16498e-13
AT2G14840	ensembl	8	5	17	33	51	75	2.39463	1.87941e-05
AT5G39440	SnRK1.3	5	0	2	10	9	18	2.37992	0.0244727
AT5G13475	ensembl	2	4	0	8	12	10	2.37836	0.0325035
AT2G12450	ensembl	2	2	2	5	19	6	2.34816	0.0333697
AT5G01320	PDC4	109	115	98	520	521	540	2.32381	4.3616e-41
AT2G22710	ensembl	0	3	6	10	12	22	2.29631	0.0188698
AT1G28000	ensembl	19	17	8	65	80	64	2.28099	1.45658e-07
AT2G03230	ensembl	62	72	85	417	286	323	2.25891	4.90724e-20
AT3G23470	ensembl	7	1	5	23	14	25	2.25034	0.00459602
AT1G76800	ensembl	3	2	6	6	12	35	2.23971	0.0147234
AT4G03156	ensembl	1	2	8	10	17	25	2.23024	0.0129364
AT3G30720	QQS	78	27	34	163	199	293	2.22805	2.12929e-09
AT4G25100	FSD1	47	38	42	115	390	79	2.22763	2.49182e-06
AT5G18840	ensembl	1	1	4	11	4	13	2.22518	0.0499649
AT3G44093	ensembl	8	8	5	50	25	19	2.21502	0.000689001
AT4G37800	XTH7	10	2	10	43	21	38	2.21351	0.00082003
AT1G28620	ensembl	4	3	3	14	6	26	2.20661	0.0141636
AT4G04221	ensembl	7	2	2	16	17	17	2.1949	0.00869977
AT5G37383	ensembl	0	22	2	19	47	36	2.18765	0.0130459
AT2G47520	ERF071	4	4	18	34	38	46	2.17872	0.000586987
AT3G15600	ensembl	2	3	3	6	11	19	2.17739	0.0244384
AT5G26236	ensembl	11	17	6	38	54	57	2.16825	1.41832e-05
AT4G19270	ensembl	10	2	7	19	29	38	2.165	0.00158494
AT4G05430	ensembl	6	1	1	9	7	20	2.15354	0.0394314
AT5G44020	ensembl	7	3	2	13	18	22	2.15072	0.00775269
AT4G09316	ensembl	2	7	9	25	25	26	2.1087	0.00186037
AT2G45406	ensembl	2	1	7	20	13	9	2.08638	0.0276022
AT5G01040	LAC8	16	13	8	38	57	58	2.06843	1.60938e-05
AT3G19310	ensembl	52	75	87	279	257	346	2.06542	1.44851e-17
AT1G19390	WAKL11	0	7	6	16	12	25	2.06509	0.0193131
AT3G42798	ensembl	4	17	14	35	32	77	2.06474	0.000341582
AT3G04570	AHL19	2	4	4	8	14	19	2.05176	0.0201415
AT1G02550	ensembl	23	26	17	93	93	80	2.04706	1.16997e-08
AT1G19930	ensembl	5	2	7	7	30	21	2.03964	0.0143464
AT3G44270	ensembl	2	2	4	7	7	19	2.03781	0.0424166
AT4G03310	ensembl	1	2	9	5	16	29	2.03021	0.0370154
AT2G05490	ensembl	2	9	18	19	34	65	2.01893	0.00346909
AT4G37810	EPFL2	7	8	4	33	22	19	2.00913	0.00250205
AT3G11405	ensembl	0	7	10	31	9	26	1.99558	0.0230294
AT2G40580	ensembl	3	12	13	19	40	51	1.99174	0.00149572
AT1G48268	ensembl	4	6	0	10	10	18	1.96969	0.0458537
AT1G53540	HSP17.6C	18	8	7	28	52	48	1.96178	0.000395058
AT2G04920	FBX9	8	6	4	19	18	32	1.95299	0.0041137
AT5G23413	ensembl	32	37	45	85	142	209	1.94002	3.21649e-08
AT1G57730	ensembl	10	4	2	34	17	8	1.9278	0.0232934
AT5G60740	ABCG28	34	24	19	90	101	97	1.92567	4.47426e-08
AT1G17310	ensembl	2	4	4	7	18	12	1.91303	0.036096
AT3G59710	ensembl	5	10	6	20	26	31	1.90697	0.00245051
AT5G55150	ensembl	20	8	4	32	49	37	1.89682	0.00161377
AT4G29970	ensembl	87	54	63	249	220	277	1.88471	2.45463e-13
AT5G18270	ANAC087	174	165	175	510	581	726	1.83725	4.74778e-25
AT2G04050	DTXL1	8	18	7	28	30	57	1.83581	0.00117956
AT3G15650	ensembl	2	11	11	29	29	25	1.83337	0.00502566
AT5G45570	ensembl	2	4	5	12	19	7	1.82674	0.0431114
AT2G32860	BGLU33	16	13	11	40	67	31	1.81695	0.000383487
AT1G13310	ensembl	11	9	6	17	29	45	1.8154	0.00312831
AT3G44264	ensembl	9	16	4	21	40	38	1.81333	0.00276133
AT1G52490	ensembl	6	19	19	34	53	65	1.8127	0.00037991
AT5G52940	ensembl	6	14	29	48	69	53	1.81153	0.000556197
AT3G11180	ensembl	4	12	9	34	10	41	1.80282	0.00962613
AT4G34880	ensembl	7	11	2	26	13	28	1.79396	0.013886
AT4G25920	ensembl	21	14	14	53	60	53	1.78155	3.84177e-05
AT2G32820	ensembl	9	2	2	20	14	10	1.77919	0.0455341
AT5G19890	PER59	2	8	4	21	10	15	1.77681	0.0318768
AT1G32890	ensembl	7	9	12	29	33	32	1.76996	0.00144961
AT3G30160	ensembl	115	116	99	360	347	383	1.75053	9.63391e-21
AT5G02580	ensembl	10	10	54	106	56	86	1.74331	0.00253804
AT5G57010	ensembl	14	19	19	59	49	62	1.73711	3.17602e-05
AT5G54100	ensembl	361	351	430	1241	1174	1342	1.73693	2.26498e-29
AT1G29090	ensembl	70	73	47	190	184	245	1.73039	7.03567e-12
AT1G46984	ensembl	8	8	13	35	23	37	1.72926	0.00237901
AT3G47020	ensembl	4	4	7	18	15	16	1.72883	0.0221995
AT2G33230	YUC7	11	5	1	12	20	24	1.72826	0.0342671
AT1G03810	ensembl	84	59	50	196	204	225	1.7146	5.05429e-11
AT3G09870	ensembl	24	13	32	111	51	61	1.71221	0.00030714
AT1G70500	ensembl	4	17	15	34	30	51	1.70807	0.00266876
AT5G03640	ensembl	4	7	2	14	13	14	1.70605	0.0399262
AT1G01480	ACS2	73	66	80	277	210	214	1.70558	1.34239e-11
AT1G22600	ensembl	11	11	5	26	37	22	1.6931	0.00502541
AT5G60650	ensembl	2	5	10	12	28	14	1.68635	0.0356413
AT5G39230	ensembl	11	6	8	35	16	28	1.68	0.00827437
AT4G25200	HSP23.6	15	22	4	3	59	67	1.67663	0.0370383
AT1G53480	MRD1	20	25	26	90	57	75	1.67653	1.3346e-05
AT1G02830	RPL22A	119	97	102	338	316	343	1.67023	2.94037e-16
AT1G61800	GPT2	4	41	25	116	42	51	1.66257	0.00605565
AT4G13680	ensembl	17	15	13	37	34	70	1.65823	0.000655023
AT5G24230	ensembl	7	26	14	42	53	48	1.65585	0.000888736
AT1G56380	ensembl	6	4	16	26	36	19	1.64808	0.0151031
AT2G22770	NAI1	2	7	11	20	7	34	1.61913	0.0468917
AT4G15750	ensembl	12	14	8	44	32	25	1.61788	0.00320847
AT3G29153	ensembl	8	12	6	12	25	41	1.60273	0.0150914
AT1G61415	ensembl	7	11	7	17	35	22	1.60061	0.0111222
AT3G10845	ensembl	16	12	23	45	47	61	1.59213	0.000454277
AT5G51330	DYAD	8	25	17	52	52	41	1.58736	0.00102522
AT2G16960	ensembl	51	51	36	144	98	164	1.58367	2.72663e-07
AT4G25930	ensembl	70	93	66	211	225	232	1.57737	1.38114e-12
AT4G14080	A6	9	21	12	61	22	37	1.57416	0.00522049
AT5G50490	NFYC5	17	1	7	18	31	26	1.56517	0.0417726
AT2G19700	ensembl	62	32	45	140	146	120	1.56174	1.55602e-06
AT3G27095	ensembl	6	19	2	28	24	22	1.5353	0.0322295
AT2G40250	ensembl	8	12	12	35	16	40	1.53405	0.0092812
AT3G24690	ensembl	72	41	67	170	166	180	1.52926	1.19244e-07
AT1G76470	ensembl	304	195	95	712	521	411	1.50683	0.00477226
AT3G46760	LECRKS3	64	62	56	136	164	211	1.50658	7.3907e-09
AT1G61130	SCPL32	13	25	5	48	25	44	1.50517	0.00942112
AT1G19810	ensembl	57	79	65	184	192	181	1.50402	2.958e-10
AT4G30097	ensembl	6	37	28	50	94	48	1.48925	0.00537625
AT1G09090	RBOHB	13	2	6	19	18	22	1.48356	0.0481351
AT3G04320	ensembl	14	20	19	63	41	40	1.48278	0.00122626
AT3G11325	ensembl	3	6	11	20	17	18	1.48271	0.0408422
AT1G36060	ERF055	26	24	24	85	65	51	1.47699	0.000213304
AT1G64410	ensembl	14	15	24	40	54	52	1.4764	0.00107075
AT1G05740	ensembl	23	38	29	69	79	96	1.46837	2.38634e-05
AT4G09313	ensembl	11	17	19	30	41	57	1.46099	0.00260468
AT5G50290	ensembl	11	12	5	16	39	20	1.45737	0.0252178
AT2G14370	ensembl	7	9	10	15	19	37	1.45663	0.0235574
AT1G48405	ensembl	42	18	29	67	88	88	1.45213	0.000235848
AT2G07719	ensembl	22	11	5	32	36	34	1.4443	0.0132613
AT2G03970	ensembl	12	13	13	40	30	31	1.44244	0.00481307
AT4G02310	ensembl	26	18	13	54	49	49	1.44118	0.00111399
AT3G52527	ensembl	32	34	36	95	70	107	1.43752	1.79442e-05
AT1G15125	ensembl	28	31	29	65	78	91	1.43219	3.03523e-05
AT5G23470	ensembl	43	101	99	243	188	206	1.43111	2.00985e-06
AT4G26360	ensembl	24	14	7	40	42	37	1.42835	0.00692382
AT4G00165	ensembl	24	50	44	129	81	98	1.42785	6.66141e-05
AT5G05070	PAT03	11	14	19	28	42	47	1.42461	0.00411644
AT2G04820	ensembl	15	22	29	50	62	62	1.41974	0.000595526
AT3G09405	PAE4	75	117	92	205	261	278	1.4191	2.93933e-10
AT5G13210	ensembl	507	450	512	1347	1250	1266	1.417	6.84065e-21
AT2G43670	ensembl	23	25	26	65	44	86	1.41661	0.000425573
AT5G66670	ensembl	6	8	20	28	30	32	1.41398	0.0185569
AT1G62160	ensembl	51	47	46	113	129	129	1.38781	5.25036e-07
AT3G29040	CRRSP13	4	18	12	21	20	46	1.38733	0.0307669
AT2G32790	ensembl	6	14	9	30	26	17	1.38693	0.02572
AT5G64685	ensembl	6	7	12	15	20	30	1.38294	0.0356201
AT1G12855	ensembl	51	62	61	136	163	146	1.38202	9.21299e-08
AT5G53740	ensembl	27	25	8	42	54	57	1.3816	0.00392802
AT1G62630	ensembl	19	18	21	67	45	34	1.36872	0.00327429
AT4G26420	GAMT1	10	9	8	20	25	23	1.35622	0.0243021
AT5G59280	APUM16	241	286	250	616	582	747	1.34936	2.97187e-18
AT4G15200	FH3	215	131	230	399	522	545	1.34888	2.38306e-08
AT3G04180	ensembl	21	20	18	63	22	62	1.34276	0.00732271
AT5G03545	AT4	63	74	72	155	228	134	1.33827	2.27817e-06
AT5G04400	anac077	9	9	15	19	30	34	1.3377	0.0206527
AT4G13210	ensembl	22	51	45	93	86	111	1.33142	0.000135555
AT5G39020	ensembl	31	38	41	70	110	91	1.32337	7.89846e-05
AT3G22370	AOX1A	361	328	359	791	929	857	1.3185	1.08009e-17
AT1G55770	ensembl	168	169	212	610	252	479	1.31494	4.29973e-06
AT3G28210	SAP12	18	16	33	56	77	31	1.31408	0.00832997
AT1G03490	NAC006	11	11	9	33	22	20	1.31352	0.0259691
AT4G06746	RAP2-9	30	21	46	71	58	110	1.29829	0.00165442
AT4G29800	PLP8	15	15	6	27	38	21	1.2982	0.0267753
AT1G21960	ensembl	49	76	41	130	99	169	1.29748	2.98347e-05
AT4G15210	BAM5	4519	5605	5804	13008	10834	14635	1.29661	3.53679e-20
AT5G14730	ensembl	93	46	49	148	140	169	1.29122	5.49235e-05
AT2G05040	ensembl	13	12	12	15	36	39	1.29063	0.0238511
AT2G02340	PP2B8	67	64	47	97	178	154	1.29018	1.89411e-05
AT2G41225	ensembl	43	63	52	93	114	174	1.29003	2.85901e-05
AT2G07835	ensembl	18	15	4	26	30	32	1.28152	0.0319973
AT2G39330	JAL23	346	213	291	736	517	786	1.2715	3.7412e-08
AT5G43390	ensembl	84	75	62	171	172	179	1.26565	1.77351e-07
AT3G21240	4CL2	131	153	155	350	337	345	1.26088	8.98147e-12
AT4G20800	ensembl	12	7	10	25	27	16	1.25266	0.0448711
AT1G18140	LAC1	23	22	18	72	16	58	1.24539	0.022832
AT1G56250	VBF	14	19	13	17	18	74	1.24512	0.0474483
AT2G23880	ensembl	22	24	19	49	60	41	1.2404	0.00312354
AT3G16600	ensembl	44	61	52	123	126	113	1.2396	8.61285e-06
AT1G27710	ensembl	58	47	69	120	127	160	1.23642	1.61792e-05
AT1G47760	AGL102	24	10	8	47	22	28	1.23299	0.0418831
AT3G23955	ensembl	97	55	43	126	158	169	1.22811	0.000150703
AT1G33790	JAL4	10	21	22	33	56	32	1.22562	0.0153986
AT1G55928	ensembl	26	11	10	35	46	27	1.21862	0.0279138
AT1G35890	ensembl	33	51	42	89	70	128	1.2133	0.000337238
AT4G09143	ensembl	13	38	12	44	40	56	1.20891	0.015041
AT5G38570	ensembl	19	19	5	22	42	33	1.20786	0.0388781
AT3G03405	ensembl	42	12	21	59	55	59	1.20737	0.0117444
AT2G20800	NDB4	898	899	908	2024	2014	2091	1.20398	1.06736e-23
AT5G62850	SWEET5	89	248	175	451	253	435	1.20347	7.80367e-05
AT4G21360	ensembl	23	36	28	29	92	75	1.1937	0.00833865
AT4G03445	MIR447A	20	27	23	57	47	52	1.18995	0.0029369
AT4G01515	ensembl	38	30	16	67	65	55	1.18807	0.00391922
AT1G19840	ensembl	18	39	35	80	50	74	1.1876	0.00317997
AT5G24920	GDU5	15	10	17	44	24	26	1.18707	0.0321538
AT4G31710	ATGLR2.4	42	70	81	121	117	195	1.18298	0.00017949
AT2G45890	ROPGEF4	9	15	13	25	31	26	1.18189	0.0296289
AT1G64295	ensembl	35	24	18	33	70	70	1.17735	0.00865148
AT1G69310	WRKY57	24	15	22	56	19	62	1.17638	0.0261145
AT3G42473	LCR47	6	19	12	34	24	22	1.17032	0.0492628
AT3G62760	GSTF13	75	86	101	241	127	209	1.16626	5.99321e-05
AT1G79860	ROPGEF12	25	38	26	72	58	64	1.16395	0.00156407
AT5G38386	ensembl	60	68	41	84	130	158	1.16066	0.000212755
AT3G07800	ensembl	82	71	74	209	116	172	1.1573	6.76972e-05
AT1G33720	CYP76C6	14	18	16	22	49	34	1.15385	0.0242117
AT2G20510	ATTIM44-1	66	53	62	108	150	140	1.15213	3.61454e-05
AT3G33528	ensembl	45	59	40	98	83	132	1.14853	0.000207912
AT1G47520	ensembl	20	34	17	65	40	46	1.14116	0.0100648
AT3G28857	PRE5	8	26	11	37	25	33	1.1383	0.0424178
AT1G21300	ensembl	15	23	17	33	51	34	1.13763	0.0152531
AT4G21780	ensembl	171	267	248	695	262	506	1.13489	0.000128474
AT5G28160	ensembl	37	33	37	79	56	97	1.13337	0.00144562
AT4G08910	ensembl	144	163	227	435	299	419	1.13117	2.07366e-06
AT1G12260	NAC007	20	25	22	43	45	56	1.12881	0.00572677
AT5G43180	ensembl	29	30	34	75	67	57	1.12725	0.00201616
AT3G24780	ensembl	609	636	590	1284	1277	1377	1.12717	1.58964e-20
AT1G73325	ensembl	32	37	47	94	55	99	1.11743	0.00227563
AT1G16390	43376	27	25	35	69	58	58	1.11158	0.00351118
AT3G52370	FLA15	36	38	50	94	78	91	1.10708	0.000690591
AT1G15550	GA3OX1	22	58	61	99	78	120	1.10565	0.00355217
AT3G46230	HSP17.4A	62	79	47	64	153	181	1.1008	0.00222832
AT4G02314	ensembl	26	29	17	47	49	55	1.09982	0.00683252
AT1G13420	SOT8	46	44	42	106	67	105	1.09981	0.000811084
AT3G19070	ensembl	17	15	20	39	29	42	1.09887	0.0209329
AT5G60180	APUM19	43	20	30	53	58	87	1.08822	0.00871757
AT2G37670	ensembl	22	25	24	50	46	52	1.08674	0.0063895
AT2G06200	GRF6	56	68	65	152	139	100	1.08647	0.000197432
AT5G46230	ensembl	45	41	65	144	74	97	1.08603	0.00287438
AT4G08134	ensembl	280	298	273	454	669	654	1.08247	5.86973e-10
AT2G13820	ensembl	40	26	35	89	63	58	1.08053	0.00525789
AT3G44096	ensembl	85	123	98	153	228	254	1.07795	1.02483e-05
AT5G53290	CRF3	626	704	792	1606	1412	1343	1.06782	2.01114e-11
AT1G72260	THI2.1	299	159	184	624	253	450	1.06683	0.000862443
AT1G55440	ensembl	21	12	15	36	32	31	1.06286	0.0351287
AT4G00236	ensembl	35	17	17	27	50	67	1.05703	0.0335877
AT1G52950	ensembl	302	318	233	345	697	708	1.05394	8.60189e-06
AT1G56410	HSP70-18	79	59	57	132	126	141	1.05301	0.000115057
AT3G52520	ensembl	28	22	18	41	46	52	1.05139	0.0126612
AT1G58390	ensembl	19	28	18	40	51	40	1.04932	0.0151633
AT3G61111	ensembl	32	24	23	77	28	55	1.04758	0.0257939
AT2G01770	VIT1	17	40	25	83	40	39	1.04696	0.0286009
AT1G67810	SUFE2	162	318	251	550	368	550	1.04663	8.53586e-06
AT3G06840	ensembl	50	90	87	164	144	149	1.04545	0.000164277
AT3G21880	COL12	54	78	68	107	148	150	1.04435	0.000105179
AT1G53070	ensembl	163	264	222	647	252	391	1.04135	0.000506784
AT5G41830	ensembl	59	85	72	126	145	165	1.04105	3.89924e-05
AT3G26960	ensembl	33	36	39	92	44	82	1.04073	0.00723801
AT2G01520	MLP328	73	39	90	146	138	129	1.03853	0.00198989
AT5G35380	ensembl	25	28	10	31	53	42	1.03611	0.0348543
AT3G01345	ensembl	67	116	150	241	215	213	1.03604	0.000235531
AT1G02820	ensembl	748	805	705	1767	1307	1447	1.03514	4.67245e-11
AT1G75900	EXL3	27	34	23	52	46	70	1.02792	0.00803876
AT3G43170	ensembl	24	41	27	41	80	62	1.02611	0.0108709
AT5G63690	ensembl	164	148	108	217	273	354	1.02417	1.17772e-05
AT4G04260	ensembl	70	108	80	118	181	216	1.02228	0.000171383
AT4G07830	ensembl	14	34	24	28	56	59	1.02068	0.0300501
AT2G36640	ATECP63	37	46	15	57	63	73	1.01737	0.0140845
AT2G44300	ensembl	87	82	89	226	113	169	1.00713	0.000736324
AT5G59870	HTA6	798	1049	833	2442	1161	1597	1.00229	1.25067e-05
AT1G20680	ensembl	170	172	183	322	330	384	1.00118	2.54092e-08
