# Supplementary material for: Arabidopsis Novel Microgametophyte Defective Mutant 1 Is Required for Pollen Viability via Influencing Intine Development in Arabidopsis
Source: Front Plant Sci. 2022 Apr 12;13:814870. doi: 10.3389/fpls.2022.814870 (PMC9039731; doi:10.3389/fpls.2022.814870)
Supplement: Supplementary file 11 [file Data_Sheet_1.ZIP › Supplemental Data Set 3.xlsx]

## Sheet:  GO in downregulated genes
Supplemental Data Set 3. GO categorization of genes with preferentially downregulated and upregulated expression in Atnmdm1-5/+ mutant anther at stage 8-9.
Lists of all genes enriched in different functional processes in downregulation of Atnmdm1-5/+
GO_acc	term_type	Term	queryitem	querytotal	bgitem	bgtotal	pvalue	FDR	entries
GO:0007267	P	cell-cell signaling	6	314	43	37767	3.1e-06	0.0016	// AT3G25165 // AT1G61566 // AT1G61563 // AT3G25170 // AT2G33775 // AT2G22055
GO:0042545	P	cell wall modification	6	314	123	37767	0.00073	0.18	// AT3G17060 // AT5G07410 // AT3G05610 // AT5G07430 // AT5G56320 // AT2G47550
GO:0080090	P	regulation of primary metabolic process	10	314	1952	37767	0.96	1	// AT5G66700 // AT4G26440 // AT3G22100 // AT3G19350 // AT5G65130 // AT1G71030 // AT5G65100 // AT1G09540 // AT1G19510 // AT5G39690
GO:0048589	P	developmental growth	5	314	242	37767	0.055	1	// AT3G01700 // AT2G07040 // AT5G56320 // AT2G47040 // AT1G48020
GO:0007165	P	signal transduction	7	314	1228	37767	0.89	1	// AT4G18510 // AT3G52400 // AT3G54800 // AT3G15500 // AT4G01760 // AT2G31083 // AT2G19860
GO:0000003	P	reproduction	8	314	1186	37767	0.77	1	// AT3G01700 // AT1G24520 // AT3G21180 // AT3G15670 // AT2G07040 // AT2G47040 // AT1G09540 // AT1G48020
GO:0048869	P	cellular developmental process	7	314	520	37767	0.15	1	// AT3G01700 // AT1G24520 // AT3G44550 // AT5G56320 // AT2G07040 // AT1G48020 // AT2G47040
GO:0033036	P	macromolecule localization	7	314	462	37767	0.095	1	// AT3G25160 // AT3G52400 // AT3G08790 // AT5G55460 // AT5G01760 // AT1G18280 // AT4G08670
GO:0060255	P	regulation of macromolecule metabolic process	10	314	2060	37767	0.98	1	// AT5G66700 // AT4G26440 // AT3G22100 // AT3G19350 // AT5G65130 // AT1G71030 // AT5G65100 // AT1G09540 // AT1G19510 // AT5G39690
GO:0003006	P	reproductive developmental process	6	314	978	37767	0.82	1	// AT3G01700 // AT3G15670 // AT2G07040 // AT1G48020 // AT1G09540 // AT2G47040
GO:0008361	P	regulation of cell size	5	314	274	37767	0.082	1	// AT3G01700 // AT2G07040 // AT5G56320 // AT2G47040 // AT1G48020
GO:0010035	P	response to inorganic substance	7	314	279	37767	0.01	1	// AT5G04180 // AT5G65140 // AT5G40645 // AT5G50200 // AT1G71030 // AT4G02380 // AT5G56550
GO:0051707	P	response to other organism	5	314	599	37767	0.56	1	// AT2G39200 // AT3G52400 // AT4G24180 // AT1G70690 // AT4G32650
GO:0010033	P	response to organic substance	17	314	1342	37767	0.06	1	// AT4G09600 // AT1G28330 // AT3G62100 // AT3G50970 // AT4G35770 // AT3G52400 // AT2G22810 // AT2G19860 // AT1G71030 // AT4G37610 // AT4G37390 // AT5G67450 // AT4G36410 // AT1G09540 // AT5G66700 // AT3G15500 // AT3G43120
GO:0051704	P	multi-organism process	9	314	776	37767	0.2	1	// AT1G70690 // AT4G32650 // AT3G52400 // AT4G24180 // AT3G01700 // AT2G07040 // AT1G48020 // AT2G39200 // AT2G47040
GO:0009607	P	response to biotic stimulus	5	314	638	37767	0.61	1	// AT2G39200 // AT3G52400 // AT4G24180 // AT1G70690 // AT4G32650
GO:0016192	P	vesicle-mediated transport	5	314	272	37767	0.08	1	// AT3G09530 // AT5G01760 // AT3G08790 // AT4G02650 // AT1G03050
GO:0009605	P	response to external stimulus	5	314	429	37767	0.29	1	// AT5G50200 // AT4G02380 // AT3G62100 // AT3G61060 // AT4G35770
GO:0019538	P	protein metabolic process	21	314	4009	37767	0.99	1	// AT2G17890 // AT4G36410 // AT1G76370 // AT5G28680 // AT5G12000 // AT3G52010 // AT5G59120 // AT5G16500 // AT3G10450 // AT2G07040 // AT5G18910 // AT3G19350 // AT1G17540 // AT3G18810 // AT1G66210 // AT2G21480 // AT2G24370 // AT1G50610 // AT3G02810 // AT2G31500 // AT2G05850
GO:0007154	P	cell communication	7	314	1399	37767	0.95	1	// AT3G25165 // AT2G22055 // AT1G61566 // AT1G61563 // AT3G25170 // AT2G33775 // AT4G02380
GO:0032535	P	regulation of cellular component size	5	314	277	37767	0.085	1	// AT3G01700 // AT2G07040 // AT5G56320 // AT2G47040 // AT1G48020
GO:0034645	P	cellular macromolecule biosynthetic process	11	314	3661	37767	1	1	// AT5G66700 // AT4G26440 // AT1G24880 // AT3G22100 // AT3G19350 // AT5G65130 // AT1G71030 // AT5G65100 // AT1G09540 // AT1G19510 // AT5G39690
GO:0006807	P	nitrogen compound metabolic process	12	314	3826	37767	1	1	// AT5G66700 // AT4G17360 // AT4G26440 // AT3G22100 // AT2G22810 // AT3G30775 // AT5G65130 // AT1G71030 // AT5G65100 // AT1G09540 // AT1G19510 // AT5G39690
GO:0050789	P	regulation of biological process	20	314	3697	37767	0.99	1	// AT4G18510 // AT5G66700 // AT1G09540 // AT4G26440 // AT3G22100 // AT3G19350 // AT3G52400 // AT1G60740 // AT2G19860 // AT3G62950 // AT1G71030 // AT4G01760 // AT5G65100 // AT3G54800 // AT3G62930 // AT1G19510 // AT3G15500 // AT5G65130 // AT5G39690 // AT2G31083
GO:0044267	P	cellular protein metabolic process	16	314	3487	37767	1	1	// AT2G17890 // AT4G36410 // AT1G76370 // AT5G28680 // AT5G16500 // AT5G12000 // AT2G07040 // AT5G18910 // AT3G19350 // AT1G17540 // AT3G18810 // AT2G21480 // AT2G24370 // AT1G50610 // AT3G02810 // AT2G31500
GO:0016049	P	cell growth	5	314	265	37767	0.074	1	// AT3G01700 // AT2G07040 // AT5G56320 // AT2G47040 // AT1G48020
GO:0000902	P	cell morphogenesis	5	314	259	37767	0.069	1	// AT3G01700 // AT2G07040 // AT5G56320 // AT2G47040 // AT1G48020
GO:0044260	P	cellular macromolecule metabolic process	26	314	6447	37767	1	1	// AT3G22100 // AT2G07040 // AT5G18910 // AT1G17540 // AT1G19510 // AT5G39690 // AT1G24880 // AT1G76370 // AT1G71030 // AT3G02810 // AT3G18810 // AT5G65130 // AT2G31500 // AT4G26440 // AT3G19350 // AT5G16500 // AT4G36410 // AT5G12000 // AT2G24370 // AT2G17890 // AT5G66700 // AT5G28680 // AT5G65100 // AT1G09540 // AT2G21480 // AT1G50610
GO:0016043	P	cellular component organization	10	314	1179	37767	0.52	1	// AT4G02650 // AT1G03050 // AT3G52400 // AT5G56320 // AT3G01700 // AT2G07040 // AT5G59370 // AT1G48020 // AT2G18050 // AT2G47040
GO:0090066	P	regulation of anatomical structure size	5	314	277	37767	0.085	1	// AT3G01700 // AT2G07040 // AT5G56320 // AT2G47040 // AT1G48020
GO:0065007	P	biological regulation	29	314	4188	37767	0.87	1	// AT3G22100 // AT2G19860 // AT2G31083 // AT2G07040 // AT4G37390 // AT1G19510 // AT5G39690 // AT3G25160 // AT4G18510 // AT3G15500 // AT1G60740 // AT3G54800 // AT3G62950 // AT1G71030 // AT4G01760 // AT3G62930 // AT1G66210 // AT5G65130 // AT1G48020 // AT3G01700 // AT4G26440 // AT3G19350 // AT5G66700 // AT3G52400 // AT5G56320 // AT1G76530 // AT5G65100 // AT1G09540 // AT2G47040
GO:0065008	P	regulation of biological quality	11	314	665	37767	0.026	1	// AT3G25160 // AT3G01700 // AT5G56320 // AT1G60740 // AT3G62950 // AT1G76530 // AT2G07040 // AT4G37390 // AT1G48020 // AT3G62930 // AT2G47040
GO:0006811	P	ion transport	5	314	427	37767	0.29	1	// AT2G28180 // AT5G50200 // AT4G27590 // AT1G08140 // AT1G08150
GO:0006810	P	transport	20	314	1846	37767	0.14	1	// AT3G25160 // AT4G35180 // AT4G02650 // AT4G36490 // AT4G27590 // AT1G08140 // AT1G08150 // AT3G09530 // AT3G52400 // AT4G08670 // AT5G50200 // AT5G55460 // AT1G76530 // AT2G28180 // AT5G37810 // AT5G01760 // AT1G18280 // AT1G03050 // AT3G08790 // AT4G36670
GO:0009889	P	regulation of biosynthetic process	10	314	1881	37767	0.95	1	// AT5G66700 // AT4G26440 // AT3G22100 // AT3G19350 // AT5G65130 // AT1G71030 // AT5G65100 // AT1G09540 // AT1G19510 // AT5G39690
GO:0050794	P	regulation of cellular process	20	314	3375	37767	0.96	1	// AT4G18510 // AT5G66700 // AT1G09540 // AT4G26440 // AT3G22100 // AT3G19350 // AT3G52400 // AT1G60740 // AT2G19860 // AT3G62950 // AT1G71030 // AT4G01760 // AT5G65100 // AT3G54800 // AT3G62930 // AT1G19510 // AT3G15500 // AT5G65130 // AT5G39690 // AT2G31083
GO:0006952	P	defense response	6	314	766	37767	0.61	1	// AT1G70690 // AT2G39200 // AT2G02120 // AT1G66100 // AT3G52400 // AT2G02140
GO:0006950	P	response to stress	23	314	2320	37767	0.22	1	// AT3G50970 // AT2G39200 // AT2G02120 // AT5G67450 // AT1G17540 // AT2G18050 // AT4G35770 // AT1G66100 // AT4G02380 // AT3G02480 // AT5G14130 // AT1G70690 // AT5G56550 // AT3G30775 // AT1G71030 // AT2G24370 // AT4G17250 // AT3G52400 // AT5G50200 // AT4G03290 // AT3G15500 // AT2G02140 // AT3G61060
GO:0008152	P	metabolic process	54	314	10614	37767	1	1	// AT4G18340 // AT4G17360 // AT5G65140 // AT3G22100 // AT3G52010 // AT2G07040 // AT5G18910 // AT1G17540 // AT3G62710 // AT1G19510 // AT3G07820 // AT5G39690 // AT1G02790 // AT1G76370 // AT1G22440 // AT5G42250 // AT1G71030 // AT3G02810 // AT3G14040 // AT3G18810 // AT1G66210 // AT5G59120 // AT2G31500 // AT5G04180 // AT4G17370 // AT4G26440 // AT1G67070 // AT5G15140 // AT3G19350 // AT5G16500 // AT3G07…
GO:0009266	P	response to temperature stimulus	5	314	485	37767	0.38	1	// AT4G17250 // AT4G02380 // AT3G50970 // AT5G67450 // AT4G03290
GO:0051234	P	establishment of localization	20	314	1851	37767	0.14	1	// AT3G25160 // AT4G35180 // AT4G02650 // AT4G36490 // AT4G27590 // AT1G08140 // AT1G08150 // AT3G09530 // AT3G52400 // AT4G08670 // AT5G50200 // AT5G55460 // AT1G76530 // AT2G28180 // AT5G37810 // AT5G01760 // AT1G18280 // AT1G03050 // AT3G08790 // AT4G36670
GO:0050896	P	response to stimulus	41	314	4057	37767	0.11	1	// AT4G09600 // AT3G62100 // AT5G14130 // AT2G39200 // AT2G02120 // AT2G19860 // AT4G24180 // AT3G50970 // AT5G67450 // AT1G17540 // AT5G56550 // AT3G43120 // AT1G28330 // AT4G35770 // AT1G66100 // AT4G02380 // AT5G10250 // AT3G02480 // AT5G04180 // AT1G70690 // AT5G40645 // AT3G30775 // AT4G36410 // AT2G18050 // AT2G24370 // AT4G17250 // AT5G66700 // AT4G32650 // AT3G52400 // AT1G71030 // AT5G50…
GO:0043412	P	macromolecule modification	14	314	1636	37767	0.49	1	// AT2G17890 // AT5G12000 // AT1G76370 // AT5G28680 // AT5G16500 // AT2G07040 // AT5G18910 // AT1G17540 // AT3G18810 // AT2G21480 // AT2G24370 // AT1G50610 // AT3G02810 // AT2G31500
GO:0006355	P	regulation of transcription, DNA-dependent	6	314	987	37767	0.83	1	// AT5G66700 // AT4G26440 // AT1G71030 // AT1G09540 // AT1G19510 // AT5G65130
GO:0010556	P	regulation of macromolecule biosynthetic process	10	314	1843	37767	0.94	1	// AT5G66700 // AT4G26440 // AT3G22100 // AT3G19350 // AT5G65130 // AT1G71030 // AT5G65100 // AT1G09540 // AT1G19510 // AT5G39690
GO:0006350	P	transcription	9	314	1923	37767	0.98	1	// AT5G66700 // AT4G26440 // AT3G22100 // AT5G65130 // AT1G71030 // AT5G65100 // AT1G09540 // AT1G19510 // AT5G39690
GO:0006351	P	transcription, DNA-dependent	6	314	1039	37767	0.86	1	// AT5G66700 // AT4G26440 // AT1G71030 // AT1G09540 // AT1G19510 // AT5G65130
GO:0032774	P	RNA biosynthetic process	6	314	1040	37767	0.86	1	// AT5G66700 // AT4G26440 // AT1G71030 // AT1G09540 // AT1G19510 // AT5G65130
GO:0016310	P	phosphorylation	14	314	1079	37767	0.071	1	// AT2G17890 // AT5G12000 // AT1G76370 // AT5G28680 // AT5G16500 // AT2G07040 // AT5G18910 // AT1G17540 // AT3G18810 // AT2G21480 // AT2G24370 // AT1G50610 // AT3G02810 // AT2G31500
GO:0030154	P	cell differentiation	5	314	355	37767	0.18	1	// AT3G01700 // AT2G07040 // AT1G48020 // AT2G47040 // AT1G24520
GO:0044249	P	cellular biosynthetic process	16	314	4925	37767	1	1	// AT5G66700 // AT4G17360 // AT4G26440 // AT1G67070 // AT3G22100 // AT3G19350 // AT5G65140 // AT2G22810 // AT3G30775 // AT5G65130 // AT1G71030 // AT1G24880 // AT5G65100 // AT1G09540 // AT1G19510 // AT5G39690
GO:0009414	P	response to water deprivation	5	314	229	37767	0.045	1	// AT3G02480 // AT2G18050 // AT3G50970 // AT4G02380 // AT3G15500
GO:0009415	P	response to water	5	314	240	37767	0.053	1	// AT3G02480 // AT2G18050 // AT3G50970 // AT4G02380 // AT3G15500
GO:0009653	P	anatomical structure morphogenesis	5	314	637	37767	0.61	1	// AT3G01700 // AT2G07040 // AT5G56320 // AT2G47040 // AT1G48020
GO:0048229	P	gametophyte development	6	314	233	37767	0.015	1	// AT5G39400 // AT1G24520 // AT3G44550 // AT1G63180 // AT2G35950 // AT3G21180
GO:0009719	P	response to endogenous stimulus	14	314	1068	37767	0.066	1	// AT4G09600 // AT3G62100 // AT3G50970 // AT4G35770 // AT3G52400 // AT2G22810 // AT4G36410 // AT1G71030 // AT4G37610 // AT4G37390 // AT1G09540 // AT5G66700 // AT3G15500 // AT3G43120
GO:0006139	P	nucleobase, nucleoside, nucleotide and nucleic acid metabolic process	10	314	3198	37767	1	1	// AT5G66700 // AT4G17360 // AT4G26440 // AT3G22100 // AT5G65130 // AT1G71030 // AT5G65100 // AT1G09540 // AT1G19510 // AT5G39690
GO:0009555	P	pollen development	5	314	148	37767	0.009	1	// AT3G44550 // AT1G63180 // AT5G39400 // AT3G21180 // AT1G24520
GO:0006508	P	proteolysis	6	314	810	37767	0.67	1	// AT4G36410 // AT3G52010 // AT3G10450 // AT1G66210 // AT5G59120 // AT2G05850
GO:0060560	P	developmental growth involved in morphogenesis	5	314	186	37767	0.021	1	// AT3G01700 // AT2G07040 // AT5G56320 // AT2G47040 // AT1G48020
GO:0032502	P	developmental process	21	314	2304	37767	0.37	1	// AT3G01700 // AT3G62100 // AT5G39400 // AT1G24520 // AT4G35770 // AT3G44550 // AT5G10250 // AT1G63180 // AT3G15670 // AT5G53100 // AT3G15500 // AT2G07040 // AT5G66700 // AT1G48020 // AT1G09540 // AT4G02380 // AT2G35950 // AT5G46590 // AT5G56320 // AT2G47040 // AT3G21180
GO:0016070	P	RNA metabolic process	6	314	1657	37767	0.99	1	// AT5G66700 // AT4G26440 // AT1G71030 // AT1G09540 // AT1G19510 // AT5G65130
GO:0032501	P	multicellular organismal process	19	314	2094	37767	0.38	1	// AT3G01700 // AT3G62100 // AT5G39400 // AT1G24520 // AT5G53100 // AT3G44550 // AT5G10250 // AT1G63180 // AT3G15670 // AT3G15500 // AT2G07040 // AT5G66700 // AT1G48020 // AT1G09540 // AT4G02380 // AT2G35950 // AT5G46590 // AT3G21180 // AT2G47040
GO:0044238	P	primary metabolic process	48	314	8995	37767	1	1	// AT4G18340 // AT4G17360 // AT5G65140 // AT3G22100 // AT3G52010 // AT2G07040 // AT5G18910 // AT1G17540 // AT3G62710 // AT1G19510 // AT3G07820 // AT5G39690 // AT1G02790 // AT1G76370 // AT1G71030 // AT3G02810 // AT3G14040 // AT3G18810 // AT1G66210 // AT5G59120 // AT2G31500 // AT4G26440 // AT1G67070 // AT5G15140 // AT3G19350 // AT5G16500 // AT3G07850 // AT3G30775 // AT5G12000 // AT2G19050 // AT4G36…
GO:0043687	P	post-translational protein modification	14	314	1248	37767	0.16	1	// AT2G17890 // AT5G12000 // AT1G76370 // AT5G28680 // AT5G16500 // AT2G07040 // AT5G18910 // AT1G17540 // AT3G18810 // AT2G21480 // AT2G24370 // AT1G50610 // AT3G02810 // AT2G31500
GO:0009987	P	cellular process	67	314	11684	37767	1	1	// AT4G02650 // AT4G17360 // AT3G22100 // AT3G44550 // AT2G39200 // AT2G22055 // AT2G19860 // AT2G31083 // AT2G07040 // AT5G18910 // AT1G17540 // AT2G33775 // AT1G19510 // AT5G39690 // AT1G24520 // AT3G25160 // AT4G18510 // AT3G25165 // AT1G24880 // AT3G15500 // AT3G08790 // AT1G60740 // AT4G01760 // AT3G54800 // AT3G62950 // AT1G71030 // AT3G02810 // AT3G62930 // AT3G18810 // AT5G65100 // AT5G65…
GO:0006979	P	response to oxidative stress	5	314	332	37767	0.15	1	// AT4G02380 // AT5G56550 // AT5G14130 // AT3G30775 // AT4G35770
GO:0009725	P	response to hormone stimulus	11	314	982	37767	0.2	1	// AT4G09600 // AT3G62100 // AT3G50970 // AT2G22810 // AT4G36410 // AT1G71030 // AT4G37610 // AT4G37390 // AT1G09540 // AT5G66700 // AT3G43120
GO:0051252	P	regulation of RNA metabolic process	6	314	996	37767	0.84	1	// AT5G66700 // AT4G26440 // AT1G71030 // AT1G09540 // AT1G19510 // AT5G65130
GO:0043170	P	macromolecule metabolic process	31	314	7127	37767	1	1	// AT3G22100 // AT3G52010 // AT2G07040 // AT5G18910 // AT1G17540 // AT1G19510 // AT5G39690 // AT1G24880 // AT1G76370 // AT1G71030 // AT3G02810 // AT3G18810 // AT1G66210 // AT5G59120 // AT2G31500 // AT4G26440 // AT3G19350 // AT5G16500 // AT4G36410 // AT5G12000 // AT2G24370 // AT2G05850 // AT2G17890 // AT5G66700 // AT5G28680 // AT5G65130 // AT5G65100 // AT1G09540 // AT3G10450 // AT2G21480 // AT1G50…
GO:0031326	P	regulation of cellular biosynthetic process	10	314	1881	37767	0.95	1	// AT5G66700 // AT4G26440 // AT3G22100 // AT3G19350 // AT5G65130 // AT1G71030 // AT5G65100 // AT1G09540 // AT1G19510 // AT5G39690
GO:0031323	P	regulation of cellular metabolic process	10	314	2036	37767	0.98	1	// AT5G66700 // AT4G26440 // AT3G22100 // AT3G19350 // AT5G65130 // AT1G71030 // AT5G65100 // AT1G09540 // AT1G19510 // AT5G39690
GO:0045449	P	regulation of transcription	9	314	1802	37767	0.97	1	// AT5G66700 // AT4G26440 // AT3G22100 // AT5G65130 // AT1G71030 // AT5G65100 // AT1G09540 // AT1G19510 // AT5G39690
GO:0007275	P	multicellular organismal development	19	314	2020	37767	0.32	1	// AT3G01700 // AT3G62100 // AT5G39400 // AT1G24520 // AT5G53100 // AT3G44550 // AT5G10250 // AT1G63180 // AT3G15670 // AT3G15500 // AT2G07040 // AT5G66700 // AT1G48020 // AT1G09540 // AT4G02380 // AT2G35950 // AT5G46590 // AT3G21180 // AT2G47040
GO:0009733	P	response to auxin stimulus	7	314	360	37767	0.033	1	// AT3G62100 // AT2G22810 // AT4G37610 // AT4G37390 // AT1G09540 // AT5G66700 // AT3G43120
GO:0009826	P	unidimensional cell growth	5	314	186	37767	0.021	1	// AT3G01700 // AT2G07040 // AT5G56320 // AT2G47040 // AT1G48020
GO:0040007	P	growth	5	314	340	37767	0.16	1	// AT3G01700 // AT2G07040 // AT5G56320 // AT2G47040 // AT1G48020
GO:0032989	P	cellular component morphogenesis	5	314	289	37767	0.097	1	// AT3G01700 // AT2G07040 // AT5G56320 // AT2G47040 // AT1G48020
GO:0010467	P	gene expression	10	314	3962	37767	1	1	// AT5G66700 // AT4G26440 // AT3G22100 // AT3G19350 // AT5G65130 // AT1G71030 // AT5G65100 // AT1G09540 // AT1G19510 // AT5G39690
GO:0010468	P	regulation of gene expression	10	314	2001	37767	0.97	1	// AT5G66700 // AT4G26440 // AT3G22100 // AT3G19350 // AT5G65130 // AT1G71030 // AT5G65100 // AT1G09540 // AT1G19510 // AT5G39690
GO:0006468	P	protein amino acid phosphorylation	14	314	946	37767	0.029	1	// AT2G17890 // AT5G12000 // AT1G76370 // AT5G28680 // AT5G16500 // AT2G07040 // AT5G18910 // AT1G17540 // AT3G18810 // AT2G21480 // AT2G24370 // AT1G50610 // AT3G02810 // AT2G31500
GO:0019219	P	regulation of nucleobase, nucleoside, nucleotide and nucleic acid metabolic process	9	314	1847	37767	0.97	1	// AT5G66700 // AT4G26440 // AT3G22100 // AT5G65130 // AT1G71030 // AT5G65100 // AT1G09540 // AT1G19510 // AT5G39690
GO:0006464	P	protein modification process	14	314	1474	37767	0.35	1	// AT2G17890 // AT5G12000 // AT1G76370 // AT5G28680 // AT5G16500 // AT2G07040 // AT5G18910 // AT1G17540 // AT3G18810 // AT2G21480 // AT2G24370 // AT1G50610 // AT3G02810 // AT2G31500
GO:0022414	P	reproductive process	8	314	1161	37767	0.75	1	// AT3G01700 // AT1G24520 // AT3G21180 // AT3G15670 // AT2G07040 // AT2G47040 // AT1G09540 // AT1G48020
GO:0009058	P	biosynthetic process	17	314	5118	37767	1	1	// AT5G66700 // AT4G17360 // AT4G26440 // AT1G67070 // AT3G22100 // AT3G19350 // AT5G65140 // AT2G22810 // AT3G30775 // AT5G65130 // AT1G71030 // AT1G24880 // AT3G06260 // AT1G09540 // AT1G19510 // AT5G65100 // AT5G39690
GO:0009059	P	macromolecule biosynthetic process	11	314	3685	37767	1	1	// AT5G66700 // AT4G26440 // AT1G24880 // AT3G22100 // AT3G19350 // AT5G65130 // AT1G71030 // AT5G65100 // AT1G09540 // AT1G19510 // AT5G39690
GO:0051171	P	regulation of nitrogen compound metabolic process	9	314	1888	37767	0.98	1	// AT5G66700 // AT4G26440 // AT3G22100 // AT5G65130 // AT1G71030 // AT5G65100 // AT1G09540 // AT1G19510 // AT5G39690
GO:0042221	P	response to chemical stimulus	27	314	2085	37767	0.017	1	// AT4G09600 // AT3G62100 // AT5G14130 // AT2G19860 // AT3G50970 // AT5G67450 // AT5G56550 // AT3G43120 // AT1G28330 // AT4G35770 // AT1G71030 // AT4G02380 // AT3G02480 // AT5G04180 // AT5G40645 // AT3G30775 // AT5G66700 // AT2G18050 // AT4G36410 // AT3G52400 // AT5G50200 // AT2G22810 // AT3G15500 // AT4G37610 // AT4G37390 // AT1G09540 // AT5G65140
GO:0019222	P	regulation of metabolic process	10	314	2210	37767	0.99	1	// AT5G66700 // AT4G26440 // AT3G22100 // AT3G19350 // AT5G65130 // AT1G71030 // AT5G65100 // AT1G09540 // AT1G19510 // AT5G39690
GO:0051179	P	localization	20	314	1922	37767	0.18	1	// AT3G25160 // AT4G35180 // AT4G02650 // AT4G36490 // AT4G27590 // AT1G08140 // AT1G08150 // AT3G09530 // AT3G52400 // AT4G08670 // AT5G50200 // AT5G55460 // AT1G76530 // AT2G28180 // AT5G37810 // AT5G01760 // AT1G18280 // AT1G03050 // AT3G08790 // AT4G36670
GO:0051641	P	cellular localization	5	314	569	37767	0.51	1	// AT3G25160 // AT3G52400 // AT5G01760 // AT3G08790 // AT3G09530
GO:0009628	P	response to abiotic stimulus	12	314	1471	37767	0.57	1	// AT3G02480 // AT4G17250 // AT3G62100 // AT3G15500 // AT4G03290 // AT1G71030 // AT3G50970 // AT5G67450 // AT4G02380 // AT2G18050 // AT5G13600 // AT5G10250
GO:0005975	P	carbohydrate metabolic process	13	314	866	37767	0.032	1	// AT4G18340 // AT1G67070 // AT1G02790 // AT5G15140 // AT3G07850 // AT1G15380 // AT1G24880 // AT3G06260 // AT3G62710 // AT3G14040 // AT5G65140 // AT3G07820 // AT2G23900
GO:0048856	P	anatomical structure development	10	314	1726	37767	0.91	1	// AT3G01700 // AT3G62100 // AT5G56320 // AT3G15670 // AT2G07040 // AT5G66700 // AT1G48020 // AT1G09540 // AT5G10250 // AT2G47040
GO:0044237	P	cellular metabolic process	33	314	8722	37767	1	1	// AT4G17360 // AT3G22100 // AT2G07040 // AT5G18910 // AT1G17540 // AT1G19510 // AT5G39690 // AT1G24880 // AT1G76370 // AT1G71030 // AT3G02810 // AT3G18810 // AT5G65130 // AT2G31500 // AT5G04180 // AT4G26440 // AT1G67070 // AT5G15140 // AT3G19350 // AT5G16500 // AT3G30775 // AT4G36410 // AT5G12000 // AT2G24370 // AT2G17890 // AT5G66700 // AT5G28680 // AT2G22810 // AT5G65100 // AT1G09540 // AT5G65…
GO:0006796	P	phosphate metabolic process	14	314	1178	37767	0.12	1	// AT2G17890 // AT5G12000 // AT1G76370 // AT5G28680 // AT5G16500 // AT2G07040 // AT5G18910 // AT1G17540 // AT3G18810 // AT2G21480 // AT2G24370 // AT1G50610 // AT3G02810 // AT2G31500
GO:0006793	P	phosphorus metabolic process	14	314	1179	37767	0.12	1	// AT2G17890 // AT5G12000 // AT1G76370 // AT5G28680 // AT5G16500 // AT2G07040 // AT5G18910 // AT1G17540 // AT3G18810 // AT2G21480 // AT2G24370 // AT1G50610 // AT3G02810 // AT2G31500
GO:0030599	F	pectinesterase activity	13	314	144	37767	7.5e-10	1.8e-07	// AT3G17060 // AT5G07410 // AT2G47030 // AT3G05610 // AT5G07430 // AT5G50030 // AT3G62170 // AT4G02250 // AT3G62180 // AT2G47550 // AT2G47050 // AT2G47040 // AT1G10770
GO:0004857	F	enzyme inhibitor activity	11	314	173	37767	4.3e-07	5.1e-05	// AT2G02140 // AT3G05610 // AT4G24640 // AT2G02120 // AT5G50030 // AT4G02250 // AT3G62180 // AT2G47550 // AT2G47050 // AT1G48020 // AT1G10770
GO:0046910	F	pectinesterase inhibitor activity	7	314	64	37767	2.1e-06	0.00016	// AT4G24640 // AT5G50030 // AT4G02250 // AT3G62180 // AT2G47050 // AT1G48020 // AT1G10770
GO:0004091	F	carboxylesterase activity	14	314	378	37767	5.7e-06	0.00034	// AT3G17060 // AT5G07410 // AT2G47030 // AT3G05610 // AT2G47550 // AT2G03980 // AT5G50030 // AT3G62170 // AT4G02250 // AT3G62180 // AT5G07430 // AT2G47050 // AT2G47040 // AT1G10770
GO:0004553	F	hydrolase activity, hydrolyzing O-glycosyl compounds	13	314	476	37767	0.00024	0.011	// AT3G57520 // AT5G20710 // AT4G18340 // AT1G02790 // AT1G51490 // AT3G07850 // AT5G20250 // AT4G35010 // AT3G62710 // AT3G14040 // AT3G07820 // AT3G43860 // AT2G23900
GO:0030234	F	enzyme regulator activity	11	314	367	37767	0.00034	0.013	// AT2G02140 // AT3G05610 // AT4G24640 // AT2G02120 // AT5G50030 // AT4G02250 // AT3G62180 // AT2G47550 // AT2G47050 // AT1G48020 // AT1G10770
GO:0016798	F	hydrolase activity, acting on glycosyl bonds	13	314	526	37767	0.0006	0.018	// AT3G57520 // AT5G20710 // AT4G18340 // AT1G02790 // AT1G51490 // AT3G07850 // AT5G20250 // AT4G35010 // AT3G62710 // AT3G14040 // AT3G07820 // AT3G43860 // AT2G23900
GO:0004650	F	polygalacturonase activity	5	314	77	37767	0.0006	0.018	// AT3G07820 // AT3G07850 // AT2G23900 // AT1G02790 // AT3G14040
GO:0016788	F	hydrolase activity, acting on ester bonds	19	314	1200	37767	0.0064	0.17	// AT3G17060 // AT5G39400 // AT5G07410 // AT2G47030 // AT3G05610 // AT2G47550 // AT2G03980 // AT2G38600 // AT4G39810 // AT5G50030 // AT2G19050 // AT4G02250 // AT5G65140 // AT3G62170 // AT3G62180 // AT5G07430 // AT2G47050 // AT2G47040 // AT1G10770
GO:0060089	F	molecular transducer activity	9	314	422	37767	0.01	0.22	// AT3G25160 // AT3G25165 // AT1G61566 // AT1G61563 // AT2G22055 // AT2G33775 // AT5G13600 // AT3G25170 // AT5G10250
GO:0004871	F	signal transducer activity	9	314	422	37767	0.01	0.22	// AT3G25160 // AT3G25165 // AT1G61566 // AT1G61563 // AT2G22055 // AT2G33775 // AT5G13600 // AT3G25170 // AT5G10250
GO:0009055	F	electron carrier activity	7	314	294	37767	0.013	0.24	// AT5G14130 // AT4G17370 // AT3G62950 // AT3G62930 // AT1G63390 // AT3G01070 // AT3G18590
GO:0016835	F	carbon-oxygen lyase activity	5	314	163	37767	0.013	0.24	// AT5G04180 // AT5G14740 // AT5G15110 // AT3G01270 // AT1G14420
GO:0016787	F	hydrolase activity	40	314	3468	37767	0.023	0.38	// AT3G17060 // AT3G57520 // AT5G20710 // AT4G18340 // AT4G17360 // AT3G62710 // AT3G52010 // AT4G02250 // AT3G07820 // AT3G62180 // AT5G39400 // AT1G02790 // AT5G50030 // AT2G38600 // AT3G14040 // AT1G66210 // AT2G05850 // AT5G07430 // AT2G47050 // AT5G07410 // AT2G47030 // AT1G51490 // AT3G07850 // AT4G39810 // AT5G20250 // AT5G65140 // AT2G19050 // AT2G23900 // AT1G10770 // AT1G24880 // AT3G05…
GO:0016829	F	lyase activity	8	314	430	37767	0.03	0.39	// AT5G04180 // AT3G01270 // AT1G14420 // AT2G22810 // AT5G14740 // AT1G15380 // AT4G24430 // AT5G15110
GO:0015291	F	secondary active transmembrane transporter activity	7	314	345	37767	0.028	0.39	// AT1G08140 // AT1G08150 // AT5G23270 // AT1G76530 // AT2G28180 // AT1G11260 // AT4G36670
GO:0004674	F	protein serine/threonine kinase activity	11	314	681	37767	0.03	0.39	// AT2G17890 // AT1G76370 // AT5G28680 // AT5G16500 // AT2G07040 // AT5G18910 // AT3G18810 // AT2G24370 // AT1G50610 // AT3G02810 // AT2G31500
GO:0008324	F	cation transmembrane transporter activity	9	314	503	37767	0.027	0.39	// AT1G08140 // AT1G08150 // AT3G21180 // AT4G32650 // AT5G23270 // AT1G76530 // AT2G28180 // AT1G11260 // AT4G36670
GO:0022892	F	substrate-specific transporter activity	15	314	1059	37767	0.034	0.42	// AT4G35180 // AT5G50200 // AT1G08140 // AT1G08150 // AT3G08790 // AT4G32650 // AT5G23270 // AT1G76530 // AT2G28180 // AT5G37810 // AT1G11260 // AT5G01760 // AT4G36490 // AT3G21180 // AT4G36670
GO:0015075	F	ion transmembrane transporter activity	10	314	655	37767	0.051	0.6	// AT5G50200 // AT1G08140 // AT1G08150 // AT3G21180 // AT4G32650 // AT5G23270 // AT1G76530 // AT2G28180 // AT1G11260 // AT4G36670
GO:0008289	F	lipid binding	6	314	323	37767	0.056	0.63	// AT4G02650 // AT1G03050 // AT4G08670 // AT5G55460 // AT3G54800 // AT1G18280
GO:0022891	F	substrate-specific transmembrane transporter activity	12	314	908	37767	0.081	0.87	// AT4G35180 // AT5G50200 // AT1G08140 // AT1G08150 // AT3G21180 // AT4G32650 // AT5G23270 // AT1G76530 // AT2G28180 // AT5G37810 // AT1G11260 // AT4G36670
GO:0003824	F	catalytic activity	91	314	9638	37767	0.092	0.94	// AT2G37730 // AT3G44550 // AT2G07040 // AT4G37390 // AT1G48470 // AT3G62950 // AT1G60740 // AT5G04180 // AT1G51490 // AT4G39810 // AT5G20250 // AT4G24430 // AT2G24370 // AT2G23900 // AT2G05850 // AT1G15380 // AT3G43860 // AT2G21480 // AT3G17060 // AT3G57520 // AT5G20710 // AT1G14420 // AT4G28270 // AT3G52010 // AT2G19860 // AT3G62180 // AT5G42830 // AT1G67070 // AT1G02790 // AT5G50030 // AT5G14…
GO:0016491	F	oxidoreductase activity	14	314	1463	37767	0.34	1	// AT5G14130 // AT4G17370 // AT2G19800 // AT5G53100 // AT3G44550 // AT5G42250 // AT1G60740 // AT3G30775 // AT3G62950 // AT1G22440 // AT1G19550 // AT3G62930 // AT1G63390 // AT3G03080
GO:0000166	F	nucleotide binding	15	314	2267	37767	0.85	1	// AT4G32650 // AT1G76370 // AT5G28680 // AT2G14160 // AT5G16500 // AT2G26490 // AT2G19860 // AT2G07040 // AT5G18910 // AT2G22040 // AT3G18810 // AT1G22100 // AT2G24370 // AT1G50610 // AT3G02810
GO:0016740	F	transferase activity	23	314	3321	37767	0.85	1	// AT2G37730 // AT4G17360 // AT2G19860 // AT2G07040 // AT5G18910 // AT1G17540 // AT1G10070 // AT5G42830 // AT1G76370 // AT3G02810 // AT5G16410 // AT3G18810 // AT2G31500 // AT1G22100 // AT5G16500 // AT2G24370 // AT2G17890 // AT5G12000 // AT5G47950 // AT5G28680 // AT3G06260 // AT2G21480 // AT1G50610
GO:0022804	F	active transmembrane transporter activity	9	314	664	37767	0.11	1	// AT4G35180 // AT1G08140 // AT1G08150 // AT3G21180 // AT5G23270 // AT1G76530 // AT2G28180 // AT1G11260 // AT4G36670
GO:0008270	F	zinc ion binding	11	314	1299	37767	0.52	1	// AT5G04180 // AT4G28270 // AT3G47180 // AT5G42250 // AT2G45800 // AT1G22440 // AT5G14740 // AT4G01760 // AT5G67450 // AT3G03080 // AT4G17245
GO:0005488	F	binding	77	314	11258	37767	0.98	1	// AT4G02650 // AT3G62100 // AT3G22100 // AT4G28270 // AT2G14160 // AT4G08670 // AT2G19330 // AT5G55460 // AT2G19860 // AT2G45800 // AT2G31083 // AT2G07040 // AT4G18340 // AT2G26410 // AT1G19510 // AT2G34030 // AT3G43120 // AT5G39690 // AT3G21180 // AT3G25160 // AT1G78460 // AT4G18510 // AT4G27590 // AT1G71030 // AT1G22440 // AT4G17245 // AT5G42250 // AT2G26490 // AT4G01760 // AT3G54800 // AT1G66…
GO:0003676	F	nucleic acid binding	18	314	4842	37767	1	1	// AT3G62100 // AT4G26440 // AT4G21895 // AT3G22100 // AT3G19350 // AT2G14160 // AT4G39810 // AT5G65130 // AT1G71030 // AT5G66700 // AT5G67450 // AT5G65100 // AT1G09540 // AT1G19510 // AT2G18050 // AT3G15500 // AT5G46590 // AT5G39690
GO:0003677	F	DNA binding	15	314	2892	37767	0.98	1	// AT3G62100 // AT4G26440 // AT4G21895 // AT3G22100 // AT5G65130 // AT1G71030 // AT5G66700 // AT5G67450 // AT5G65100 // AT1G09540 // AT1G19510 // AT2G18050 // AT3G15500 // AT5G46590 // AT5G39690
GO:0017076	F	purine nucleotide binding	11	314	1713	37767	0.85	1	// AT1G76370 // AT5G28680 // AT1G22100 // AT5G16500 // AT2G19860 // AT2G07040 // AT5G18910 // AT3G18810 // AT2G24370 // AT1G50610 // AT3G02810
GO:0005524	F	ATP binding	11	314	1377	37767	0.6	1	// AT1G76370 // AT5G28680 // AT1G22100 // AT5G16500 // AT2G19860 // AT2G07040 // AT5G18910 // AT3G18810 // AT2G24370 // AT1G50610 // AT3G02810
GO:0016301	F	kinase activity	16	314	1641	37767	0.29	1	// AT2G17890 // AT5G12000 // AT1G76370 // AT5G28680 // AT1G22100 // AT5G16500 // AT2G19860 // AT2G07040 // AT5G18910 // AT1G17540 // AT3G18810 // AT2G21480 // AT2G24370 // AT1G50610 // AT3G02810 // AT2G31500
GO:0043169	F	cation binding	19	314	2087	37767	0.38	1	// AT5G04180 // AT4G18340 // AT4G27590 // AT3G03080 // AT4G28270 // AT3G47180 // AT5G42250 // AT4G03290 // AT2G45800 // AT1G22440 // AT5G14740 // AT4G01760 // AT5G67450 // AT5G26700 // AT3G01070 // AT3G18590 // AT2G34030 // AT4G17245 // AT5G14130
GO:0016773	F	phosphotransferase activity, alcohol group as acceptor	13	314	1154	37767	0.17	1	// AT2G17890 // AT1G76370 // AT5G28680 // AT1G22100 // AT5G16500 // AT2G19860 // AT2G07040 // AT5G18910 // AT3G18810 // AT2G24370 // AT1G50610 // AT3G02810 // AT2G31500
GO:0016772	F	transferase activity, transferring phosphorus-containing groups	16	314	1887	37767	0.5	1	// AT2G17890 // AT5G12000 // AT1G76370 // AT5G28680 // AT1G22100 // AT5G16500 // AT2G19860 // AT2G07040 // AT5G18910 // AT1G17540 // AT3G18810 // AT2G21480 // AT2G24370 // AT1G50610 // AT3G02810 // AT2G31500
GO:0032555	F	purine ribonucleotide binding	11	314	1631	37767	0.8	1	// AT1G76370 // AT5G28680 // AT1G22100 // AT5G16500 // AT2G19860 // AT2G07040 // AT5G18910 // AT3G18810 // AT2G24370 // AT1G50610 // AT3G02810
GO:0032553	F	ribonucleotide binding	11	314	1631	37767	0.8	1	// AT1G76370 // AT5G28680 // AT1G22100 // AT5G16500 // AT2G19860 // AT2G07040 // AT5G18910 // AT3G18810 // AT2G24370 // AT1G50610 // AT3G02810
GO:0043167	F	ion binding	19	314	2087	37767	0.38	1	// AT5G04180 // AT4G18340 // AT4G27590 // AT3G03080 // AT4G28270 // AT3G47180 // AT5G42250 // AT4G03290 // AT2G45800 // AT1G22440 // AT5G14740 // AT4G01760 // AT5G67450 // AT5G26700 // AT3G01070 // AT3G18590 // AT2G34030 // AT4G17245 // AT5G14130
GO:0005215	F	transporter activity	15	314	1477	37767	0.25	1	// AT4G35180 // AT5G50200 // AT1G08140 // AT1G08150 // AT3G08790 // AT4G32650 // AT5G23270 // AT1G76530 // AT2G28180 // AT5G37810 // AT1G11260 // AT5G01760 // AT4G36490 // AT3G21180 // AT4G36670
GO:0046872	F	metal ion binding	18	314	1997	37767	0.4	1	// AT5G04180 // AT3G03080 // AT4G27590 // AT5G14130 // AT4G28270 // AT3G47180 // AT5G42250 // AT4G03290 // AT2G45800 // AT1G22440 // AT5G14740 // AT4G01760 // AT5G67450 // AT5G26700 // AT3G01070 // AT3G18590 // AT2G34030 // AT4G17245
GO:0030554	F	adenyl nucleotide binding	11	314	1465	37767	0.68	1	// AT1G76370 // AT5G28680 // AT1G22100 // AT5G16500 // AT2G19860 // AT2G07040 // AT5G18910 // AT3G18810 // AT2G24370 // AT1G50610 // AT3G02810
GO:0005515	F	protein binding	20	314	2944	37767	0.85	1	// AT4G18510 // AT1G03050 // AT3G09530 // AT4G28270 // AT3G52400 // AT3G47180 // AT2G19330 // AT4G02650 // AT4G17245 // AT1G66100 // AT4G37610 // AT4G01760 // AT2G26410 // AT2G39200 // AT2G31083 // AT1G66210 // AT5G13600 // AT3G43120 // AT1G63180 // AT3G21180
GO:0001883	F	purine nucleoside binding	11	314	1465	37767	0.68	1	// AT1G76370 // AT5G28680 // AT1G22100 // AT5G16500 // AT2G19860 // AT2G07040 // AT5G18910 // AT3G18810 // AT2G24370 // AT1G50610 // AT3G02810
GO:0001882	F	nucleoside binding	11	314	1465	37767	0.68	1	// AT1G76370 // AT5G28680 // AT1G22100 // AT5G16500 // AT2G19860 // AT2G07040 // AT5G18910 // AT3G18810 // AT2G24370 // AT1G50610 // AT3G02810
GO:0022857	F	transmembrane transporter activity	12	314	1128	37767	0.23	1	// AT4G35180 // AT5G50200 // AT1G08140 // AT1G08150 // AT3G21180 // AT4G32650 // AT5G23270 // AT1G76530 // AT2G28180 // AT5G37810 // AT1G11260 // AT4G36670
GO:0030528	F	transcription regulator activity	14	314	2417	37767	0.94	1	// AT3G62100 // AT4G26440 // AT3G22100 // AT5G65130 // AT1G71030 // AT4G37610 // AT5G66700 // AT5G67450 // AT1G09540 // AT1G19510 // AT5G65100 // AT3G15500 // AT5G46590 // AT5G39690
GO:0004672	F	protein kinase activity	11	314	953	37767	0.18	1	// AT2G17890 // AT1G76370 // AT5G28680 // AT5G16500 // AT2G07040 // AT5G18910 // AT3G18810 // AT2G24370 // AT1G50610 // AT3G02810 // AT2G31500
GO:0032559	F	adenyl ribonucleotide binding	11	314	1384	37767	0.6	1	// AT1G76370 // AT5G28680 // AT1G22100 // AT5G16500 // AT2G19860 // AT2G07040 // AT5G18910 // AT3G18810 // AT2G24370 // AT1G50610 // AT3G02810
GO:0046914	F	transition metal ion binding	16	314	1618	37767	0.28	1	// AT5G04180 // AT4G27590 // AT5G14130 // AT4G28270 // AT3G47180 // AT5G42250 // AT2G45800 // AT1G22440 // AT5G14740 // AT4G01760 // AT5G67450 // AT5G26700 // AT3G01070 // AT3G18590 // AT3G03080 // AT4G17245
GO:0003700	F	transcription factor activity	13	314	2173	37767	0.92	1	// AT3G62100 // AT4G26440 // AT3G22100 // AT5G65130 // AT1G71030 // AT5G66700 // AT5G67450 // AT1G09540 // AT1G19510 // AT5G65100 // AT3G15500 // AT5G46590 // AT5G39690
GO:0012505	C	endomembrane system	77	314	3416	37767	7.7e-16	8.8e-14	// AT3G17060 // AT4G18340 // AT3G62710 // AT5G44540 // AT1G76965 // AT4G28040 // AT1G07690 // AT1G78450 // AT4G24180 // AT3G28980 // AT4G02250 // AT5G07410 // AT3G07820 // AT5G45880 // AT3G62180 // AT1G29140 // AT5G20790 // AT1G78460 // AT2G35765 // AT3G01270 // AT5G56368 // AT5G15140 // AT2G26850 // AT1G07680 // AT5G50030 // AT3G62950 // AT1G66100 // AT2G38600 // AT2G05540 // AT1G51250 // AT1G66…
GO:0048046	C	apoplast	9	314	182	37767	3.3e-05	0.0015	// AT4G18510 // AT3G25165 // AT1G61566 // AT1G61563 // AT2G22055 // AT2G33775 // AT5G26700 // AT2G31083 // AT3G25170
GO:0005576	C	extracellular region	11	314	285	37767	4e-05	0.0015	// AT4G18510 // AT3G25165 // AT1G61566 // AT5G45880 // AT1G61563 // AT2G22055 // AT2G33775 // AT5G26700 // AT2G31083 // AT3G25170 // AT4G18596
GO:0031225	C	anchored to membrane	10	314	272	37767	0.00013	0.0038	// AT3G01700 // AT1G24520 // AT4G08670 // AT3G26110 // AT3G20580 // AT3G57690 // AT3G01070 // AT3G18590 // AT1G18280 // AT2G24450
GO:0009505	C	plant-type cell wall	8	314	254	37767	0.0016	0.037	// AT3G17060 // AT5G07410 // AT2G47030 // AT3G05610 // AT5G07430 // AT3G62170 // AT2G47550 // AT2G47040
GO:0044464	C	cell part	148	314	15217	37767	0.0084	0.14	// AT1G76965 // AT4G08670 // AT5G23270 // AT3G01230 // AT4G24180 // AT3G22100 // AT1G29140 // AT1G78460 // AT5G19580 // AT5G42690 // AT2G26850 // AT1G60740 // AT2G05540 // AT4G18596 // AT5G65130 // AT1G22890 // AT1G49500 // AT3G62730 // AT4G39810 // AT3G62230 // AT4G24430 // AT5G05965 // AT5G04347 // AT2G31945 // AT2G23900 // AT1G07690 // AT3G52400 // AT3G26110 // AT4G03290 // AT3G28770 // AT5G59…
GO:0005623	C	cell	148	314	15217	37767	0.0084	0.14	// AT1G76965 // AT4G08670 // AT5G23270 // AT3G01230 // AT4G24180 // AT3G22100 // AT1G29140 // AT1G78460 // AT5G19580 // AT5G42690 // AT2G26850 // AT1G60740 // AT2G05540 // AT4G18596 // AT5G65130 // AT1G22890 // AT1G49500 // AT3G62730 // AT4G39810 // AT3G62230 // AT4G24430 // AT5G05965 // AT5G04347 // AT2G31945 // AT2G23900 // AT1G07690 // AT3G52400 // AT3G26110 // AT4G03290 // AT3G28770 // AT5G59…
GO:0031224	C	intrinsic to membrane	13	314	806	37767	0.019	0.26	// AT3G25160 // AT3G01700 // AT1G24520 // AT3G20580 // AT4G08670 // AT3G26110 // AT1G76530 // AT3G57690 // AT3G01070 // AT3G18590 // AT1G18280 // AT2G24450 // AT4G36670
GO:0030312	C	external encapsulating structure	8	314	407	37767	0.023	0.26	// AT3G17060 // AT5G07410 // AT2G47030 // AT3G05610 // AT5G07430 // AT3G62170 // AT2G47550 // AT2G47040
GO:0005618	C	cell wall	8	314	403	37767	0.022	0.26	// AT3G17060 // AT5G07410 // AT2G47030 // AT3G05610 // AT5G07430 // AT3G62170 // AT2G47550 // AT2G47040
GO:0044425	C	membrane part	17	314	1360	37767	0.066	0.68	// AT3G25160 // AT1G70690 // AT1G24520 // AT1G03050 // AT3G20580 // AT2G26490 // AT4G08670 // AT3G26110 // AT4G02650 // AT3G01700 // AT1G76530 // AT3G57690 // AT3G01070 // AT3G18590 // AT1G18280 // AT2G24450 // AT4G36670
GO:0016020	C	membrane	35	314	4068	37767	0.44	1	// AT4G02650 // AT3G50970 // AT2G39200 // AT4G08670 // AT4G28040 // AT5G23270 // AT3G01700 // AT3G20580 // AT2G07040 // AT4G36850 // AT3G25160 // AT1G11260 // AT2G26490 // AT1G60740 // AT3G57690 // AT4G36670 // AT4G35180 // AT1G70690 // AT1G24520 // AT4G24430 // AT5G37810 // AT1G10140 // AT2G41905 // AT4G32650 // AT1G03050 // AT2G01340 // AT3G52400 // AT3G21180 // AT3G26110 // AT1G76530 // AT3G01…
GO:0009507	C	chloroplast	8	314	2740	37767	1	1	// AT1G76370 // AT5G42690 // AT4G39610 // AT5G05965 // AT3G18810 // AT2G20670 // AT1G10070 // AT2G39855
GO:0044422	C	organelle part	6	314	2562	37767	1	1	// AT1G76370 // AT3G08790 // AT2G18050 // AT5G56550 // AT5G01760 // AT3G16120
GO:0043234	C	protein complex	6	314	1443	37767	0.98	1	// AT4G02650 // AT1G03050 // AT2G26490 // AT3G09530 // AT2G22040 // AT3G16120
GO:0043231	C	intracellular membrane-bounded organelle	29	314	7615	37767	1	1	// AT4G17360 // AT3G22100 // AT4G28270 // AT2G19860 // AT5G18910 // AT2G28180 // AT1G10070 // AT5G59370 // AT1G11260 // AT1G76370 // AT3G08790 // AT5G42690 // AT2G39855 // AT3G18810 // AT4G39610 // AT5G65130 // AT1G63060 // AT3G30775 // AT5G05965 // AT5G56550 // AT5G01760 // AT5G66700 // AT4G32650 // AT3G15670 // AT4G03290 // AT3G43850 // AT5G67450 // AT2G20670 // AT5G65100
GO:0044424	C	intracellular part	37	314	9302	37767	1	1	// AT4G02650 // AT4G17360 // AT3G22100 // AT4G28270 // AT3G43850 // AT2G19860 // AT5G18910 // AT2G28180 // AT2G20670 // AT2G18050 // AT1G10070 // AT1G11260 // AT1G76370 // AT3G08790 // AT5G42690 // AT5G14740 // AT3G18810 // AT5G59370 // AT5G65130 // AT1G63060 // AT3G30775 // AT3G09530 // AT5G05965 // AT2G22040 // AT5G56550 // AT2G39855 // AT5G66700 // AT4G32650 // AT1G03050 // AT3G15670 // AT4G03…
GO:0043229	C	intracellular organelle	31	314	8149	37767	1	1	// AT4G17360 // AT3G22100 // AT4G28270 // AT2G19860 // AT5G18910 // AT2G28180 // AT2G20670 // AT5G56550 // AT1G10070 // AT5G59370 // AT1G11260 // AT1G76370 // AT3G08790 // AT5G42690 // AT3G18810 // AT4G39610 // AT5G65130 // AT1G63060 // AT3G30775 // AT5G05965 // AT2G18050 // AT2G39855 // AT5G66700 // AT4G32650 // AT3G15670 // AT4G03290 // AT3G43850 // AT5G67450 // AT5G01760 // AT5G65100 // AT3G16…
GO:0005622	C	intracellular	38	314	9671	37767	1	1	// AT4G02650 // AT4G17360 // AT3G22100 // AT4G28270 // AT3G43850 // AT2G19860 // AT5G18910 // AT2G28180 // AT2G20670 // AT2G18050 // AT1G10070 // AT1G11260 // AT1G76370 // AT3G08790 // AT5G42690 // AT5G14740 // AT3G18810 // AT5G59370 // AT5G65130 // AT1G63060 // AT4G39810 // AT3G09530 // AT5G05965 // AT2G22040 // AT5G56550 // AT2G39855 // AT5G66700 // AT4G32650 // AT1G03050 // AT3G15670 // AT4G03…
GO:0043227	C	membrane-bounded organelle	29	314	7622	37767	1	1	// AT4G17360 // AT3G22100 // AT4G28270 // AT2G19860 // AT5G18910 // AT2G28180 // AT1G10070 // AT5G59370 // AT1G11260 // AT1G76370 // AT3G08790 // AT5G42690 // AT2G39855 // AT3G18810 // AT4G39610 // AT5G65130 // AT1G63060 // AT3G30775 // AT5G05965 // AT5G56550 // AT5G01760 // AT5G66700 // AT4G32650 // AT3G15670 // AT4G03290 // AT3G43850 // AT5G67450 // AT2G20670 // AT5G65100
GO:0044444	C	cytoplasmic part	24	314	6289	37767	1	1	// AT4G02650 // AT4G17360 // AT4G28270 // AT2G19860 // AT5G18910 // AT2G28180 // AT1G10070 // AT1G76370 // AT3G08790 // AT5G42690 // AT2G39855 // AT5G14740 // AT1G63060 // AT3G18810 // AT5G59370 // AT4G39610 // AT3G30775 // AT3G09530 // AT5G05965 // AT5G01760 // AT4G32650 // AT1G03050 // AT3G43850 // AT2G20670
GO:0005634	C	nucleus	9	314	2621	37767	1	1	// AT5G66700 // AT1G11260 // AT3G22100 // AT3G15670 // AT4G03290 // AT5G67450 // AT5G65100 // AT5G56550 // AT5G65130
GO:0043226	C	organelle	31	314	8155	37767	1	1	// AT4G17360 // AT3G22100 // AT4G28270 // AT2G19860 // AT5G18910 // AT2G28180 // AT2G20670 // AT5G56550 // AT1G10070 // AT5G59370 // AT1G11260 // AT1G76370 // AT3G08790 // AT5G42690 // AT3G18810 // AT4G39610 // AT5G65130 // AT1G63060 // AT3G30775 // AT5G05965 // AT2G18050 // AT2G39855 // AT5G66700 // AT4G32650 // AT3G15670 // AT4G03290 // AT3G43850 // AT5G67450 // AT5G01760 // AT5G65100 // AT3G16…
GO:0005739	C	mitochondrion	6	314	1276	37767	0.95	1	// AT4G17360 // AT1G63060 // AT3G30775 // AT2G19860 // AT2G28180 // AT5G59370
GO:0032991	C	macromolecular complex	7	314	2180	37767	1	1	// AT4G02650 // AT1G03050 // AT2G26490 // AT3G09530 // AT2G22040 // AT2G18050 // AT3G16120
GO:0009536	C	plastid	9	314	2965	37767	1	1	// AT1G76370 // AT5G42690 // AT2G19860 // AT4G39610 // AT5G05965 // AT3G18810 // AT2G20670 // AT1G10070 // AT2G39855
GO:0044446	C	intracellular organelle part	6	314	2561	37767	1	1	// AT1G76370 // AT3G08790 // AT2G18050 // AT5G56550 // AT5G01760 // AT3G16120
GO:0005886	C	plasma membrane	11	314	1456	37767	0.67	1	// AT1G70690 // AT4G32650 // AT2G01340 // AT3G52400 // AT3G21180 // AT2G26490 // AT4G24430 // AT1G60740 // AT2G07040 // AT2G39200 // AT1G10140
GO:0005737	C	cytoplasm	25	314	6822	37767	1	1	// AT4G02650 // AT4G17360 // AT4G28270 // AT2G19860 // AT5G18910 // AT2G28180 // AT1G10070 // AT1G76370 // AT3G08790 // AT5G42690 // AT2G39855 // AT5G14740 // AT1G63060 // AT3G18810 // AT5G59370 // AT4G39610 // AT3G30775 // AT3G09530 // AT5G05965 // AT5G01760 // AT4G32650 // AT1G03050 // AT4G37610 // AT3G43850 // AT2G20670

## Sheet: GO in upregulated genes
Lists of all genes enriched in different functional processes in upregulation of Atnmdm1-5/+
GO_acc	term_type	Term	queryitem	querytotal	bgitem	bgtotal	pvalue	FDR	entries
GO:0051252	P	regulation of RNA metabolic process	10	357	996	37767	0.47	1	// AT1G17310 // AT5G53290 // AT1G69310 // AT2G47520 // AT3G44460 // AT1G74650 // AT5G50490 // AT5G39230 // AT4G06746 // AT1G36060
GO:0032774	P	RNA biosynthetic process	10	357	1040	37767	0.52	1	// AT1G17310 // AT5G53290 // AT1G69310 // AT2G47520 // AT3G44460 // AT1G74650 // AT5G50490 // AT5G39230 // AT4G06746 // AT1G36060
GO:0019222	P	regulation of metabolic process	20	357	2210	37767	0.61	1	// AT3G28857 // AT1G17310 // AT2G32790 // AT1G69310 // AT5G53290 // AT2G47520 // AT3G62670 // AT3G21880 // AT3G44460 // AT3G19070 // AT1G67810 // AT1G74650 // AT5G50490 // AT1G12260 // AT1G30670 // AT2G22770 // AT4G06746 // AT1G36060 // AT1G35890 // AT5G39230
GO:0016310	P	phosphorylation	8	357	1079	37767	0.8	1	// AT3G46400 // AT5G59680 // AT3G46760 // AT5G39020 // AT5G35380 // AT1G19390 // AT2G40580 // AT5G03640
GO:0031323	P	regulation of cellular metabolic process	19	357	2036	37767	0.56	1	// AT3G28857 // AT1G17310 // AT1G69310 // AT5G53290 // AT2G47520 // AT3G62670 // AT3G21880 // AT3G44460 // AT3G19070 // AT1G67810 // AT1G74650 // AT5G50490 // AT1G12260 // AT1G30670 // AT2G22770 // AT4G06746 // AT1G36060 // AT1G35890 // AT5G39230
GO:0044248	P	cellular catabolic process	5	357	746	37767	0.83	1	// AT2G04920 // AT5G62480 // AT3G25650 // AT4G15210 // AT3G62760
GO:0044249	P	cellular biosynthetic process	35	357	4925	37767	0.97	1	// AT1G17310 // AT1G01480 // AT3G21880 // AT3G44460 // AT1G02830 // AT3G30720 // AT2G22770 // AT3G62670 // AT1G36060 // AT1G69310 // AT1G12960 // AT1G74650 // AT5G50490 // AT3G61111 // AT3G28857 // AT5G53290 // AT1G59359 // AT2G33090 // AT2G47520 // AT3G19070 // AT1G15550 // AT1G12260 // AT1G67810 // AT4G11190 // AT4G06746 // AT1G58684 // AT1G35890 // AT1G58983 // AT1G76470 // AT1G35910 // AT5G28…
GO:0009793	P	embryonic development ending in seed dormancy	7	357	465	37767	0.16	1	// AT2G36640 // AT5G53290 // AT1G79860 // AT4G14080 // AT2G01280 // AT1G12260 // AT3G62670
GO:0006807	P	nitrogen compound metabolic process	24	357	3826	37767	0.99	1	// AT1G17310 // AT1G01480 // AT3G21880 // AT3G44460 // AT3G62670 // AT1G69310 // AT3G27600 // AT1G74650 // AT5G50490 // AT3G28857 // AT5G53290 // AT2G33090 // AT2G47520 // AT3G19070 // AT1G12260 // AT2G22770 // AT4G06746 // AT1G36060 // AT1G35890 // AT5G28030 // AT5G51330 // AT2G32820 // AT5G39230 // AT1G30670
GO:0045449	P	regulation of transcription	18	357	1802	37767	0.44	1	// AT3G28857 // AT1G17310 // AT1G69310 // AT5G53290 // AT2G47520 // AT3G62670 // AT3G21880 // AT3G44460 // AT3G19070 // AT1G74650 // AT5G50490 // AT1G12260 // AT1G30670 // AT2G22770 // AT4G06746 // AT1G36060 // AT1G35890 // AT5G39230
GO:0007165	P	signal transduction	6	357	1228	37767	0.98	1	// AT3G19310 // AT2G37670 // AT3G22370 // AT3G62670 // AT1G15550 // AT1G72260
GO:0034645	P	cellular macromolecule biosynthetic process	28	357	3661	37767	0.9	1	// AT1G17310 // AT3G21880 // AT3G44460 // AT1G02830 // AT3G30720 // AT1G12260 // AT3G62670 // AT1G36060 // AT1G69310 // AT1G12960 // AT1G74650 // AT5G50490 // AT3G61111 // AT3G28857 // AT5G53290 // AT1G59359 // AT2G33090 // AT2G47520 // AT3G19070 // AT1G35890 // AT2G22770 // AT4G06746 // AT1G58684 // AT1G58983 // AT2G32820 // AT5G39230 // AT1G30670 // AT4G01750
GO:0042221	P	response to chemical stimulus	15	357	2085	37767	0.89	1	// AT1G15550 // AT4G25100 // AT1G13420 // AT2G21640 // AT5G19890 // AT1G61800 // AT2G04050 // AT5G37490 // AT1G74650 // AT1G59500 // AT3G62670 // AT3G09870 // AT1G72260 // AT3G28210 // AT1G19840
GO:0048608	P	reproductive structure development	9	357	978	37767	0.58	1	// AT2G36640 // AT5G53290 // AT5G01040 // AT1G79860 // AT4G14080 // AT2G01280 // AT3G25655 // AT1G12260 // AT3G62670
GO:0051179	P	localization	12	357	1922	37767	0.95	1	// AT5G18840 // AT5G53290 // AT5G60740 // AT2G13820 // AT2G01770 // AT4G00165 // AT2G04050 // AT2G44300 // AT4G12530 // AT1G61800 // AT1G07025 // AT2G20510
GO:0007275	P	multicellular organismal development	14	357	2020	37767	0.91	1	// AT1G02820 // AT2G36640 // AT1G03490 // AT5G53290 // AT2G06200 // AT1G79860 // AT4G14080 // AT5G01040 // AT2G01280 // AT3G25655 // AT5G04400 // AT1G12260 // AT3G62670 // AT5G18270
GO:0080090	P	regulation of primary metabolic process	19	357	1952	37767	0.48	1	// AT3G28857 // AT1G17310 // AT2G32790 // AT1G69310 // AT5G53290 // AT2G47520 // AT3G62670 // AT3G21880 // AT3G44460 // AT3G19070 // AT1G74650 // AT5G50490 // AT1G12260 // AT1G30670 // AT2G22770 // AT4G06746 // AT1G36060 // AT1G35890 // AT5G39230
GO:0009719	P	response to endogenous stimulus	9	357	1068	37767	0.68	1	// AT1G13420 // AT1G15550 // AT1G74650 // AT1G59500 // AT3G62670 // AT3G09870 // AT1G72260 // AT3G28210 // AT1G19840
GO:0044267	P	cellular protein metabolic process	19	357	3487	37767	1	1	// AT3G46400 // AT2G32790 // AT1G59359 // AT1G56410 // AT1G12960 // AT3G46760 // AT5G39020 // AT1G58983 // AT1G58684 // AT2G04920 // AT3G25650 // AT5G35380 // AT5G59680 // AT4G05250 // AT1G02830 // AT3G61111 // AT1G19390 // AT2G40580 // AT5G03640
GO:0044262	P	cellular carbohydrate metabolic process	5	357	417	37767	0.36	1	// AT3G30720 // AT1G35910 // AT4G15210 // AT4G01750 // AT4G37800
GO:0000003	P	reproduction	12	357	1186	37767	0.45	1	// AT2G36640 // AT5G53290 // AT1G75900 // AT5G01040 // AT1G79860 // AT4G14080 // AT2G24620 // AT2G01280 // AT3G25655 // AT1G12260 // AT3G62670 // AT1G61800
GO:0044260	P	cellular macromolecule metabolic process	45	357	6447	37767	0.99	1	// AT1G17310 // AT1G19390 // AT3G21880 // AT3G44460 // AT1G02830 // AT3G30720 // AT3G62670 // AT3G25650 // AT3G46400 // AT1G36060 // AT1G56410 // AT1G69310 // AT1G12960 // AT3G46760 // AT3G27600 // AT1G74650 // AT2G33090 // AT5G03640 // AT3G61111 // AT3G28857 // AT5G53290 // AT1G59359 // AT5G50490 // AT2G47520 // AT5G39020 // AT5G39230 // AT3G19070 // AT4G15210 // AT4G37800 // AT2G04920 // AT1G35…
GO:0016043	P	cellular component organization	7	357	1179	37767	0.93	1	// AT4G14080 // AT4G29340 // AT4G15200 // AT1G79860 // AT5G51330 // AT5G39230 // AT2G20510
GO:0050789	P	regulation of biological process	25	357	3697	37767	0.97	1	// AT1G17310 // AT3G21880 // AT3G44460 // AT2G37670 // AT3G62670 // AT1G72260 // AT1G69310 // AT1G74650 // AT5G50490 // AT3G28857 // AT5G53290 // AT3G19310 // AT2G47520 // AT3G19070 // AT3G22370 // AT1G30670 // AT1G12260 // AT1G67810 // AT2G22770 // AT4G06746 // AT1G36060 // AT1G35890 // AT2G32790 // AT5G39230 // AT1G15550
GO:0060255	P	regulation of macromolecule metabolic process	19	357	2060	37767	0.58	1	// AT3G28857 // AT1G17310 // AT2G32790 // AT1G69310 // AT5G53290 // AT2G47520 // AT3G62670 // AT3G21880 // AT3G44460 // AT3G19070 // AT1G74650 // AT5G50490 // AT1G12260 // AT1G30670 // AT2G22770 // AT4G06746 // AT1G36060 // AT1G35890 // AT5G39230
GO:0010467	P	gene expression	27	357	3962	37767	0.97	1	// AT1G17310 // AT3G21880 // AT3G44460 // AT1G02830 // AT3G62670 // AT1G36060 // AT1G69310 // AT1G12960 // AT3G27600 // AT1G74650 // AT5G50490 // AT3G61111 // AT3G28857 // AT5G53290 // AT1G59359 // AT2G33090 // AT2G47520 // AT3G19070 // AT1G12260 // AT2G22770 // AT4G06746 // AT1G58684 // AT1G35890 // AT1G58983 // AT2G32820 // AT5G39230 // AT1G30670
GO:0065007	P	biological regulation	30	357	4188	37767	0.96	1	// AT1G17310 // AT3G21880 // AT3G44460 // AT2G37670 // AT3G62670 // AT1G72260 // AT1G69310 // AT4G31710 // AT1G74650 // AT1G59500 // AT5G50490 // AT3G28857 // AT5G53290 // AT3G19310 // AT2G47520 // AT3G19070 // AT2G01770 // AT3G22370 // AT1G15550 // AT1G79860 // AT1G12260 // AT1G67810 // AT2G22770 // AT4G06746 // AT1G36060 // AT5G59100 // AT1G35890 // AT2G32790 // AT5G39230 // AT1G30670
GO:0031326	P	regulation of cellular biosynthetic process	18	357	1881	37767	0.51	1	// AT3G28857 // AT1G17310 // AT1G69310 // AT5G53290 // AT2G47520 // AT3G62670 // AT3G21880 // AT3G44460 // AT3G19070 // AT1G74650 // AT5G50490 // AT1G12260 // AT1G30670 // AT2G22770 // AT4G06746 // AT1G36060 // AT1G35890 // AT5G39230
GO:0006508	P	proteolysis	6	357	810	37767	0.78	1	// AT2G04920 // AT1G29090 // AT5G59100 // AT1G61130 // AT3G25650 // AT5G45570
GO:0033036	P	macromolecule localization	6	357	462	37767	0.28	1	// AT5G53290 // AT2G13820 // AT4G00165 // AT2G44300 // AT4G12530 // AT2G20510
GO:0010468	P	regulation of gene expression	18	357	2001	37767	0.62	1	// AT3G28857 // AT1G17310 // AT1G69310 // AT5G53290 // AT2G47520 // AT3G62670 // AT3G21880 // AT3G44460 // AT3G19070 // AT1G74650 // AT5G50490 // AT1G12260 // AT1G30670 // AT2G22770 // AT4G06746 // AT1G36060 // AT1G35890 // AT5G39230
GO:0032501	P	multicellular organismal process	16	357	2094	37767	0.84	1	// AT1G02820 // AT2G36640 // AT5G53290 // AT1G03490 // AT2G24620 // AT2G06200 // AT1G79860 // AT4G14080 // AT5G01040 // AT2G01280 // AT3G25655 // AT5G04400 // AT1G12260 // AT3G62670 // AT1G61800 // AT5G18270
GO:0032502	P	developmental process	14	357	2304	37767	0.97	1	// AT1G02820 // AT2G36640 // AT1G03490 // AT5G53290 // AT2G06200 // AT1G79860 // AT4G14080 // AT5G01040 // AT2G01280 // AT3G25655 // AT5G04400 // AT1G12260 // AT3G62670 // AT5G18270
GO:0006468	P	protein amino acid phosphorylation	8	357	946	37767	0.67	1	// AT3G46400 // AT5G59680 // AT3G46760 // AT5G39020 // AT5G35380 // AT1G19390 // AT2G40580 // AT5G03640
GO:0006810	P	transport	11	357	1846	37767	0.96	1	// AT5G18840 // AT5G53290 // AT5G60740 // AT2G13820 // AT4G00165 // AT2G04050 // AT2G44300 // AT4G12530 // AT1G61800 // AT1G07025 // AT2G20510
GO:0048316	P	seed development	7	357	530	37767	0.24	1	// AT2G36640 // AT5G53290 // AT1G79860 // AT4G14080 // AT2G01280 // AT1G12260 // AT3G62670
GO:0006629	P	lipid metabolic process	5	357	841	37767	0.9	1	// AT1G15550 // AT3G23470 // AT3G19310 // AT1G76470 // AT2G40250
GO:0009058	P	biosynthetic process	37	357	5118	37767	0.97	1	// AT1G17310 // AT1G01480 // AT3G21880 // AT3G44460 // AT1G02830 // AT3G30720 // AT2G22770 // AT3G62670 // AT1G36060 // AT1G69310 // AT1G12960 // AT1G74650 // AT2G33090 // AT3G61111 // AT3G28857 // AT5G53290 // AT1G59359 // AT3G23470 // AT5G50490 // AT2G47520 // AT3G19070 // AT1G15550 // AT1G12260 // AT1G67810 // AT4G11190 // AT4G06746 // AT1G58684 // AT1G35890 // AT1G58983 // AT4G33330 // AT1G76…
GO:0006139	P	nucleobase, nucleoside, nucleotide and nucleic acid metabolic process	22	357	3198	37767	0.96	1	// AT1G17310 // AT3G21880 // AT3G44460 // AT3G62670 // AT1G69310 // AT3G27600 // AT1G74650 // AT5G50490 // AT3G28857 // AT5G53290 // AT2G33090 // AT2G47520 // AT3G19070 // AT1G12260 // AT2G22770 // AT4G06746 // AT1G36060 // AT1G35890 // AT5G51330 // AT2G32820 // AT5G39230 // AT1G30670
GO:0019219	P	regulation of nucleobase, nucleoside, nucleotide and nucleic acid metabolic process	18	357	1847	37767	0.48	1	// AT3G28857 // AT1G17310 // AT1G69310 // AT5G53290 // AT2G47520 // AT3G62670 // AT3G21880 // AT3G44460 // AT3G19070 // AT1G74650 // AT5G50490 // AT1G12260 // AT1G30670 // AT2G22770 // AT4G06746 // AT1G36060 // AT1G35890 // AT5G39230
GO:0043687	P	post-translational protein modification	9	357	1248	37767	0.84	1	// AT3G46400 // AT2G32790 // AT5G59680 // AT3G46760 // AT5G39020 // AT5G35380 // AT1G19390 // AT2G40580 // AT5G03640
GO:0019748	P	secondary metabolic process	6	357	489	37767	0.32	1	// AT1G76470 // AT3G21240 // AT5G62480 // AT1G15550 // AT4G11190 // AT3G62760
GO:0009889	P	regulation of biosynthetic process	18	357	1881	37767	0.51	1	// AT3G28857 // AT1G17310 // AT1G69310 // AT5G53290 // AT2G47520 // AT3G62670 // AT3G21880 // AT3G44460 // AT3G19070 // AT1G74650 // AT5G50490 // AT1G12260 // AT1G30670 // AT2G22770 // AT4G06746 // AT1G36060 // AT1G35890 // AT5G39230
GO:0006464	P	protein modification process	10	357	1474	37767	0.89	1	// AT3G46400 // AT2G32790 // AT5G59680 // AT3G46760 // AT5G39020 // AT5G35380 // AT4G05250 // AT1G19390 // AT2G40580 // AT5G03640
GO:0050794	P	regulation of cellular process	24	357	3375	37767	0.94	1	// AT1G17310 // AT3G21880 // AT3G44460 // AT2G37670 // AT1G72260 // AT3G62670 // AT1G69310 // AT1G74650 // AT5G50490 // AT3G28857 // AT5G53290 // AT3G19310 // AT2G47520 // AT3G19070 // AT3G22370 // AT1G30670 // AT1G12260 // AT1G67810 // AT2G22770 // AT4G06746 // AT1G36060 // AT1G35890 // AT5G39230 // AT1G15550
GO:0006952	P	defense response	6	357	766	37767	0.73	1	// AT1G58390 // AT1G62630 // AT1G09090 // AT4G11190 // AT1G72260 // AT4G09360
GO:0022414	P	reproductive process	11	357	1161	37767	0.54	1	// AT2G36640 // AT5G53290 // AT5G01040 // AT1G79860 // AT4G14080 // AT2G24620 // AT2G01280 // AT3G25655 // AT1G12260 // AT3G62670 // AT1G61800
GO:0043412	P	macromolecule modification	10	357	1636	37767	0.95	1	// AT3G46400 // AT2G32790 // AT5G59680 // AT3G46760 // AT5G39020 // AT5G35380 // AT4G05250 // AT1G19390 // AT2G40580 // AT5G03640
GO:0009059	P	macromolecule biosynthetic process	28	357	3685	37767	0.91	1	// AT1G17310 // AT3G21880 // AT3G44460 // AT1G02830 // AT3G30720 // AT1G12260 // AT3G62670 // AT1G36060 // AT1G69310 // AT1G12960 // AT1G74650 // AT5G50490 // AT3G61111 // AT3G28857 // AT5G53290 // AT1G59359 // AT2G33090 // AT2G47520 // AT3G19070 // AT1G35890 // AT2G22770 // AT4G06746 // AT1G58684 // AT1G58983 // AT2G32820 // AT5G39230 // AT1G30670 // AT4G01750
GO:0051171	P	regulation of nitrogen compound metabolic process	18	357	1888	37767	0.52	1	// AT3G28857 // AT1G17310 // AT1G69310 // AT5G53290 // AT2G47520 // AT3G62670 // AT3G21880 // AT3G44460 // AT3G19070 // AT1G74650 // AT5G50490 // AT1G12260 // AT1G30670 // AT2G22770 // AT4G06746 // AT1G36060 // AT1G35890 // AT5G39230
GO:0008152	P	metabolic process	70	357	10614	37767	1	1	// AT1G17310 // AT1G70500 // AT1G01480 // AT2G40250 // AT3G59710 // AT1G19390 // AT3G21880 // AT1G02830 // AT1G15550 // AT1G58684 // AT3G30720 // AT2G22770 // AT3G23470 // AT3G21240 // AT5G45570 // AT3G46400 // AT4G05250 // AT1G56410 // AT3G46720 // AT1G12960 // AT3G46760 // AT3G27600 // AT1G74650 // AT5G59100 // AT2G33090 // AT2G47520 // AT5G03640 // AT3G61111 // AT1G76470 // AT3G28857 // AT5G53…
GO:0009266	P	response to temperature stimulus	7	357	485	37767	0.18	1	// AT1G09090 // AT1G56410 // AT3G46230 // AT4G25200 // AT3G22370 // AT2G13950 // AT1G53540
GO:0009408	P	response to heat	5	357	161	37767	0.02	1	// AT1G09090 // AT3G46230 // AT1G56410 // AT1G53540 // AT4G25200
GO:0051234	P	establishment of localization	11	357	1851	37767	0.96	1	// AT5G18840 // AT5G53290 // AT5G60740 // AT2G13820 // AT4G00165 // AT2G04050 // AT2G44300 // AT4G12530 // AT1G61800 // AT1G07025 // AT2G20510
GO:0009056	P	catabolic process	5	357	1307	37767	0.99	1	// AT2G04920 // AT5G62480 // AT3G25650 // AT4G15210 // AT3G62760
GO:0010033	P	response to organic substance	11	357	1342	37767	0.72	1	// AT1G13420 // AT1G15550 // AT1G61800 // AT5G37490 // AT1G74650 // AT1G59500 // AT3G62670 // AT3G09870 // AT1G72260 // AT3G28210 // AT1G19840
GO:0009791	P	post-embryonic development	9	357	705	37767	0.23	1	// AT2G36640 // AT5G53290 // AT5G01040 // AT1G79860 // AT4G14080 // AT2G01280 // AT3G25655 // AT1G12260 // AT3G62670
GO:0051704	P	multi-organism process	6	357	776	37767	0.74	1	// AT3G21240 // AT4G31710 // AT1G79860 // AT2G24620 // AT4G15210 // AT1G61800
GO:0016070	P	RNA metabolic process	11	357	1657	37767	0.91	1	// AT1G17310 // AT5G53290 // AT1G69310 // AT2G47520 // AT3G44460 // AT3G27600 // AT1G74650 // AT5G50490 // AT5G39230 // AT4G06746 // AT1G36060
GO:0009628	P	response to abiotic stimulus	10	357	1471	37767	0.89	1	// AT1G09090 // AT1G56410 // AT3G21240 // AT3G46230 // AT4G25200 // AT3G22370 // AT4G31710 // AT2G13950 // AT1G15550 // AT1G53540
GO:0007242	P	intracellular signaling cascade	5	357	659	37767	0.75	1	// AT3G22370 // AT1G72260 // AT3G19310 // AT1G15550 // AT3G62670
GO:0005975	P	carbohydrate metabolic process	7	357	866	37767	0.71	1	// AT1G70500 // AT1G35910 // AT4G15210 // AT3G01345 // AT3G30720 // AT4G37800 // AT4G01750
GO:0010154	P	fruit development	7	357	557	37767	0.28	1	// AT2G36640 // AT5G53290 // AT1G79860 // AT4G14080 // AT2G01280 // AT1G12260 // AT3G62670
GO:0044238	P	primary metabolic process	61	357	8995	37767	1	1	// AT1G17310 // AT1G70500 // AT1G01480 // AT2G40250 // AT1G19390 // AT3G21880 // AT3G44460 // AT1G02830 // AT3G30720 // AT2G22770 // AT3G23470 // AT5G45570 // AT3G46400 // AT1G36060 // AT1G56410 // AT1G69310 // AT1G12960 // AT3G46760 // AT3G27600 // AT1G74650 // AT5G59100 // AT2G33090 // AT5G03640 // AT3G61111 // AT1G76470 // AT3G28857 // AT5G53290 // AT1G59359 // AT3G19310 // AT5G50490 // AT2G47…
GO:0003006	P	reproductive developmental process	9	357	978	37767	0.58	1	// AT2G36640 // AT5G53290 // AT5G01040 // AT1G79860 // AT4G14080 // AT2G01280 // AT3G25655 // AT1G12260 // AT3G62670
GO:0019538	P	protein metabolic process	23	357	4009	37767	1	1	// AT1G19390 // AT1G02830 // AT1G58684 // AT5G03640 // AT3G46400 // AT1G56410 // AT1G12960 // AT3G46760 // AT5G59100 // AT3G25650 // AT5G45570 // AT3G61111 // AT1G59359 // AT5G39020 // AT2G04920 // AT1G29090 // AT4G05250 // AT2G40580 // AT1G58983 // AT2G32790 // AT5G59680 // AT1G61130 // AT5G35380
GO:0009725	P	response to hormone stimulus	8	357	982	37767	0.71	1	// AT1G13420 // AT1G15550 // AT1G74650 // AT1G59500 // AT3G09870 // AT3G62670 // AT3G28210 // AT1G19840
GO:0050896	P	response to stimulus	31	357	4057	37767	0.91	1	// AT1G58390 // AT1G13420 // AT3G46230 // AT5G19890 // AT3G62670 // AT3G09870 // AT1G72260 // AT3G28210 // AT1G09090 // AT1G56410 // AT1G53540 // AT2G04050 // AT4G31710 // AT1G74650 // AT1G59500 // AT1G62630 // AT1G61800 // AT1G02820 // AT4G09360 // AT4G25200 // AT4G15210 // AT3G22370 // AT2G13950 // AT4G11190 // AT3G21240 // AT4G25100 // AT2G21640 // AT5G37490 // AT5G35380 // AT1G15550 // AT1G19…
GO:0048856	P	anatomical structure development	10	357	1726	37767	0.97	1	// AT2G36640 // AT5G53290 // AT2G06200 // AT1G79860 // AT4G14080 // AT5G01040 // AT2G01280 // AT3G25655 // AT1G12260 // AT3G62670
GO:0006950	P	response to stress	18	357	2320	37767	0.83	1	// AT1G02820 // AT1G09090 // AT1G56410 // AT1G58390 // AT1G62630 // AT4G11190 // AT3G46230 // AT2G21640 // AT5G19890 // AT4G25200 // AT3G22370 // AT2G13950 // AT5G35380 // AT1G72260 // AT4G09360 // AT3G21240 // AT1G53540 // AT4G25100
GO:0044237	P	cellular metabolic process	57	357	8722	37767	1	1	// AT1G17310 // AT1G01480 // AT1G19390 // AT3G21880 // AT3G44460 // AT1G02830 // AT3G30720 // AT2G22770 // AT3G62670 // AT3G21240 // AT3G25650 // AT3G46400 // AT1G36060 // AT1G56410 // AT1G69310 // AT1G12960 // AT3G46760 // AT3G27600 // AT1G74650 // AT2G33090 // AT5G03640 // AT3G61111 // AT1G76470 // AT3G28857 // AT5G53290 // AT1G59359 // AT5G50490 // AT2G47520 // AT5G39020 // AT5G39230 // AT5G62…
GO:0043170	P	macromolecule metabolic process	49	357	7127	37767	1	1	// AT1G17310 // AT1G19390 // AT3G21880 // AT3G44460 // AT1G02830 // AT3G30720 // AT3G62670 // AT5G45570 // AT3G46400 // AT1G36060 // AT1G56410 // AT1G69310 // AT1G12960 // AT3G46760 // AT3G27600 // AT1G74650 // AT5G59100 // AT2G33090 // AT5G03640 // AT3G61111 // AT3G28857 // AT5G53290 // AT1G59359 // AT5G50490 // AT2G47520 // AT5G39020 // AT5G39230 // AT3G19070 // AT4G15210 // AT4G37800 // AT2G04…
GO:0006355	P	regulation of transcription, DNA-dependent	10	357	987	37767	0.46	1	// AT1G17310 // AT5G53290 // AT1G69310 // AT2G47520 // AT3G44460 // AT1G74650 // AT5G50490 // AT5G39230 // AT4G06746 // AT1G36060
GO:0006796	P	phosphate metabolic process	8	357	1178	37767	0.87	1	// AT3G46400 // AT5G59680 // AT3G46760 // AT5G39020 // AT5G35380 // AT1G19390 // AT2G40580 // AT5G03640
GO:0010556	P	regulation of macromolecule biosynthetic process	18	357	1843	37767	0.48	1	// AT3G28857 // AT1G17310 // AT1G69310 // AT5G53290 // AT2G47520 // AT3G62670 // AT3G21880 // AT3G44460 // AT3G19070 // AT1G74650 // AT5G50490 // AT1G12260 // AT1G30670 // AT2G22770 // AT4G06746 // AT1G36060 // AT1G35890 // AT5G39230
GO:0006350	P	transcription	20	357	1923	37767	0.36	1	// AT3G28857 // AT1G17310 // AT5G50490 // AT5G53290 // AT2G47520 // AT3G62670 // AT3G21880 // AT3G44460 // AT3G19070 // AT1G69310 // AT1G74650 // AT2G32820 // AT2G33090 // AT1G12260 // AT1G30670 // AT2G22770 // AT4G06746 // AT1G36060 // AT1G35890 // AT5G39230
GO:0006351	P	transcription, DNA-dependent	10	357	1039	37767	0.52	1	// AT1G17310 // AT5G53290 // AT1G69310 // AT2G47520 // AT3G44460 // AT1G74650 // AT5G50490 // AT5G39230 // AT4G06746 // AT1G36060
GO:0006793	P	phosphorus metabolic process	8	357	1179	37767	0.87	1	// AT3G46400 // AT5G59680 // AT3G46760 // AT5G39020 // AT5G35380 // AT1G19390 // AT2G40580 // AT5G03640
GO:0009987	P	cellular process	74	357	11684	37767	1	1	// AT1G17310 // AT1G01480 // AT1G58390 // AT1G19390 // AT3G21880 // AT1G02830 // AT4G15200 // AT2G37670 // AT1G58684 // AT3G30720 // AT2G24620 // AT1G79860 // AT2G22770 // AT1G72260 // AT5G18840 // AT3G25650 // AT3G46400 // AT4G05250 // AT1G56410 // AT1G69310 // AT1G12960 // AT3G46760 // AT3G27600 // AT2G04050 // AT4G31710 // AT1G74650 // AT2G33090 // AT2G47520 // AT5G03640 // AT3G61111 // AT1G76…
GO:0006519	P	cellular amino acid and derivative metabolic process	5	357	682	37767	0.77	1	// AT4G11190 // AT1G01480 // AT1G76470 // AT3G21240 // AT5G28030
GO:0009790	P	embryonic development	8	357	535	37767	0.14	1	// AT1G02820 // AT2G36640 // AT5G53290 // AT1G79860 // AT4G14080 // AT2G01280 // AT1G12260 // AT3G62670
GO:0006412	P	translation	6	357	1445	37767	0.99	1	// AT1G59359 // AT1G12960 // AT1G02830 // AT1G58684 // AT3G61111 // AT1G58983
GO:0004857	F	enzyme inhibitor activity	7	357	173	37767	0.0016	0.38	// AT3G04320 // AT1G62170 // AT1G02550 // AT1G55770 // AT1G62160 // AT1G73325 // AT4G15750
GO:0030234	F	enzyme regulator activity	10	357	367	37767	0.0032	0.38	// AT3G04320 // AT1G62170 // AT2G45890 // AT1G02550 // AT1G79860 // AT1G55770 // AT1G62160 // AT1G67810 // AT1G73325 // AT4G15750
GO:0042578	F	phosphoric ester hydrolase activity	5	357	481	37767	0.48	1	// AT1G35910 // AT3G19310 // AT5G44020 // AT5G23470 // AT1G20320
GO:0000166	F	nucleotide binding	11	357	2267	37767	1	1	// AT3G16600 // AT1G58390 // AT3G46760 // AT2G33230 // AT1G62630 // AT3G10845 // AT4G20800 // AT4G09360 // AT5G39020 // AT2G40580 // AT3G07800
GO:0016740	F	transferase activity	25	357	3321	37767	0.9	1	// AT1G13420 // AT1G19390 // AT5G03640 // AT3G46400 // AT3G46720 // AT5G39440 // AT3G46760 // AT5G01320 // AT1G75900 // AT3G07800 // AT3G23470 // AT5G39020 // AT5G35380 // AT5G62480 // AT4G26420 // AT3G11325 // AT4G37800 // AT2G40580 // AT3G62760 // AT4G33330 // AT5G59680 // AT2G29750 // AT1G15125 // AT3G29040 // AT4G01750
GO:0016818	F	hydrolase activity, acting on acid anhydrides, in phosphorus-containing anhydrides	5	357	837	37767	0.9	1	// AT3G47770 // AT2G20510 // AT3G16600 // AT5G60740 // AT4G09360
GO:0030554	F	adenyl nucleotide binding	10	357	1465	37767	0.89	1	// AT3G16600 // AT1G58390 // AT3G46760 // AT2G33230 // AT1G62630 // AT4G20800 // AT4G09360 // AT5G39020 // AT2G40580 // AT3G07800
GO:0016817	F	hydrolase activity, acting on acid anhydrides	5	357	839	37767	0.9	1	// AT3G47770 // AT2G20510 // AT3G16600 // AT5G60740 // AT4G09360
GO:0004091	F	carboxylesterase activity	7	357	378	37767	0.072	1	// AT1G75900 // AT2G40250 // AT5G18990 // AT1G02550 // AT1G55770 // AT3G15650 // AT4G15750
GO:0022804	F	active transmembrane transporter activity	8	357	664	37767	0.3	1	// AT5G18840 // AT1G16390 // AT5G60740 // AT2G04050 // AT3G47770 // AT2G01280 // AT1G61800 // AT2G20510
GO:0016757	F	transferase activity, transferring glycosyl groups	5	357	544	37767	0.59	1	// AT4G33330 // AT4G01750 // AT3G46720 // AT2G29750 // AT4G37800
GO:0004553	F	hydrolase activity, hydrolyzing O-glycosyl compounds	7	357	476	37767	0.17	1	// AT1G70500 // AT4G15210 // AT3G01345 // AT4G14080 // AT5G16580 // AT2G32860 // AT4G37800
GO:0008270	F	zinc ion binding	11	357	1299	37767	0.69	1	// AT1G55440 // AT3G16600 // AT4G18110 // AT4G04260 // AT3G21880 // AT2G25410 // AT5G05070 // AT2G13950 // AT1G21960 // AT5G39230 // AT1G57730
GO:0016881	F	acid-amino acid ligase activity	5	357	364	37767	0.27	1	// AT2G04920 // AT5G37490 // AT2G32790 // AT1G59500 // AT3G25650
GO:0005488	F	binding	75	357	11258	37767	1	1	// AT1G17310 // AT1G58390 // AT5G53290 // AT3G52970 // AT3G21880 // AT3G44460 // AT2G25410 // AT1G58684 // AT1G53070 // AT5G57010 // AT1G21960 // AT3G62670 // AT1G72260 // AT3G07800 // AT1G69310 // AT3G46760 // AT4G29340 // AT5G01320 // AT5G05070 // AT3G27600 // AT4G20800 // AT1G74650 // AT5G59100 // AT2G44300 // AT5G50490 // AT1G62630 // AT5G19890 // AT1G56240 // AT3G59710 // AT5G39020 // AT4G12…
GO:0003676	F	nucleic acid binding	29	357	4842	37767	1	1	// AT1G17310 // AT3G21880 // AT3G44460 // AT1G58684 // AT3G62670 // AT1G69310 // AT3G27600 // AT1G74650 // AT5G50490 // AT5G53290 // AT5G59870 // AT2G47520 // AT2G22710 // AT5G60180 // AT3G19070 // AT3G10845 // AT5G59280 // AT1G12260 // AT1G47760 // AT2G22770 // AT4G06746 // AT1G36060 // AT1G35890 // AT1G58983 // AT1G03490 // AT4G04260 // AT3G16600 // AT1G30670 // AT5G18270
GO:0003677	F	DNA binding	23	357	2892	37767	0.83	1	// AT1G17310 // AT3G21880 // AT3G44460 // AT3G62670 // AT1G69310 // AT1G74650 // AT5G50490 // AT5G53290 // AT5G59870 // AT2G47520 // AT2G22710 // AT3G19070 // AT1G12260 // AT1G47760 // AT2G22770 // AT4G06746 // AT1G36060 // AT1G35890 // AT1G03490 // AT4G04260 // AT3G16600 // AT1G30670 // AT5G18270
GO:0017076	F	purine nucleotide binding	10	357	1713	37767	0.96	1	// AT3G16600 // AT1G58390 // AT3G46760 // AT2G33230 // AT1G62630 // AT4G20800 // AT4G09360 // AT5G39020 // AT2G40580 // AT3G07800
GO:0005524	F	ATP binding	8	357	1377	37767	0.95	1	// AT3G16600 // AT1G58390 // AT3G46760 // AT5G39020 // AT1G62630 // AT4G09360 // AT2G40580 // AT3G07800
GO:0016787	F	hydrolase activity	29	357	3468	37767	0.78	1	// AT1G70500 // AT2G40250 // AT3G16600 // AT3G01345 // AT4G14080 // AT3G47770 // AT5G45570 // AT1G75900 // AT5G18990 // AT1G55770 // AT5G16580 // AT5G59100 // AT3G15650 // AT3G19310 // AT5G23470 // AT5G60740 // AT4G09360 // AT1G02550 // AT4G15210 // AT4G37800 // AT1G29090 // AT5G44020 // AT4G34880 // AT4G15750 // AT1G35910 // AT1G61130 // AT1G20320 // AT2G32860 // AT2G20510
GO:0016301	F	kinase activity	11	357	1641	37767	0.91	1	// AT3G46400 // AT5G59680 // AT5G39440 // AT3G46760 // AT5G39020 // AT3G29040 // AT5G35380 // AT3G07800 // AT1G19390 // AT2G40580 // AT5G03640
GO:0043169	F	cation binding	16	357	2087	37767	0.84	1	// AT3G11180 // AT1G55440 // AT3G21880 // AT4G18110 // AT4G04260 // AT3G04180 // AT3G16600 // AT2G25410 // AT5G05070 // AT5G19890 // AT5G01320 // AT2G13950 // AT1G21960 // AT5G39230 // AT1G57730 // AT4G32490
GO:0016788	F	hydrolase activity, acting on ester bonds	12	357	1200	37767	0.46	1	// AT3G19310 // AT1G75900 // AT5G23470 // AT5G44020 // AT1G35910 // AT5G18990 // AT1G02550 // AT2G40250 // AT1G55770 // AT3G15650 // AT1G20320 // AT4G15750
GO:0003824	F	catalytic activity	76	357	9638	37767	0.97	1	// AT1G70500 // AT1G01480 // AT2G40250 // AT1G13420 // AT1G19390 // AT3G16600 // AT5G19890 // AT3G62760 // AT3G01345 // AT4G14080 // AT3G47770 // AT2G20800 // AT3G23470 // AT3G04390 // AT3G21240 // AT5G03640 // AT3G07800 // AT1G02550 // AT1G55770 // AT4G15750 // AT2G04920 // AT3G46720 // AT5G37490 // AT4G13210 // AT3G46760 // AT5G18990 // AT5G01320 // AT4G20800 // AT5G16580 // AT1G59500 // AT3G25…
GO:0022892	F	substrate-specific transporter activity	8	357	1059	37767	0.78	1	// AT5G18840 // AT1G16390 // AT2G01770 // AT4G31710 // AT2G01280 // AT2G16960 // AT1G61800 // AT2G20510
GO:0016879	F	ligase activity, forming carbon-nitrogen bonds	6	357	423	37767	0.22	1	// AT2G32790 // AT2G04920 // AT5G37490 // AT1G59500 // AT3G25650 // AT4G34880
GO:0016772	F	transferase activity, transferring phosphorus-containing groups	11	357	1887	37767	0.97	1	// AT3G46400 // AT5G59680 // AT5G39440 // AT3G46760 // AT5G39020 // AT3G29040 // AT5G35380 // AT3G07800 // AT1G19390 // AT2G40580 // AT5G03640
GO:0015075	F	ion transmembrane transporter activity	5	357	655	37767	0.74	1	// AT5G18840 // AT2G01280 // AT4G31710 // AT2G01770 // AT1G16390
GO:0032555	F	purine ribonucleotide binding	8	357	1631	37767	0.99	1	// AT3G16600 // AT1G58390 // AT3G46760 // AT5G39020 // AT1G62630 // AT4G09360 // AT2G40580 // AT3G07800
GO:0032553	F	ribonucleotide binding	8	357	1631	37767	0.99	1	// AT3G16600 // AT1G58390 // AT3G46760 // AT5G39020 // AT1G62630 // AT4G09360 // AT2G40580 // AT3G07800
GO:0016798	F	hydrolase activity, acting on glycosyl bonds	7	357	526	37767	0.23	1	// AT1G70500 // AT4G15210 // AT3G01345 // AT4G14080 // AT5G16580 // AT2G32860 // AT4G37800
GO:0016491	F	oxidoreductase activity	13	357	1463	37767	0.63	1	// AT3G11180 // AT1G18140 // AT4G25100 // AT2G33230 // AT3G59710 // AT5G19890 // AT4G20800 // AT3G22370 // AT2G20800 // AT5G01040 // AT1G15550 // AT1G76470 // AT3G04390
GO:0016874	F	ligase activity	7	357	564	37767	0.29	1	// AT2G32790 // AT3G21240 // AT2G04920 // AT5G37490 // AT1G59500 // AT3G25650 // AT4G34880
GO:0016829	F	lyase activity	5	357	430	37767	0.39	1	// AT1G09890 // AT4G13210 // AT5G01320 // AT1G01480 // AT5G28030
GO:0043167	F	ion binding	16	357	2087	37767	0.84	1	// AT3G11180 // AT1G55440 // AT3G21880 // AT4G18110 // AT4G04260 // AT3G04180 // AT3G16600 // AT2G25410 // AT5G05070 // AT5G19890 // AT5G01320 // AT2G13950 // AT1G21960 // AT5G39230 // AT1G57730 // AT4G32490
GO:0022891	F	substrate-specific transmembrane transporter activity	7	357	908	37767	0.76	1	// AT5G18840 // AT1G16390 // AT2G01770 // AT4G31710 // AT2G01280 // AT1G61800 // AT2G20510
GO:0005215	F	transporter activity	11	357	1477	37767	0.83	1	// AT5G18840 // AT1G16390 // AT5G60740 // AT2G01770 // AT1G61800 // AT2G04050 // AT3G47770 // AT2G01280 // AT2G16960 // AT4G31710 // AT2G20510
GO:0046872	F	metal ion binding	16	357	1997	37767	0.78	1	// AT3G11180 // AT1G55440 // AT3G21880 // AT4G18110 // AT4G04260 // AT3G04180 // AT3G16600 // AT2G25410 // AT5G05070 // AT5G19890 // AT5G01320 // AT2G13950 // AT1G21960 // AT5G39230 // AT1G57730 // AT4G32490
GO:0003723	F	RNA binding	6	357	1379	37767	0.99	1	// AT5G60180 // AT3G10845 // AT3G27600 // AT5G59280 // AT1G58684 // AT1G58983
GO:0005515	F	protein binding	18	357	2944	37767	0.98	1	// AT1G55440 // AT5G57010 // AT1G58390 // AT4G18110 // AT4G29340 // AT3G16600 // AT1G62630 // AT3G44460 // AT4G15200 // AT2G25410 // AT5G59100 // AT2G13950 // AT1G21960 // AT4G09360 // AT1G15550 // AT1G72260 // AT1G57730 // AT2G20510
GO:0030246	F	carbohydrate binding	5	357	162	37767	0.021	1	// AT1G56240 // AT2G02270 // AT1G56250 // AT2G02340 // AT1G53070
GO:0015291	F	secondary active transmembrane transporter activity	5	357	345	37767	0.23	1	// AT2G04050 // AT5G18840 // AT2G01280 // AT1G61800 // AT1G16390
GO:0001883	F	purine nucleoside binding	10	357	1465	37767	0.89	1	// AT3G16600 // AT1G58390 // AT3G46760 // AT2G33230 // AT1G62630 // AT4G20800 // AT4G09360 // AT5G39020 // AT2G40580 // AT3G07800
GO:0001882	F	nucleoside binding	10	357	1465	37767	0.89	1	// AT3G16600 // AT1G58390 // AT3G46760 // AT2G33230 // AT1G62630 // AT4G20800 // AT4G09360 // AT5G39020 // AT2G40580 // AT3G07800
GO:0016462	F	pyrophosphatase activity	5	357	832	37767	0.89	1	// AT3G47770 // AT2G20510 // AT3G16600 // AT5G60740 // AT4G09360
GO:0022857	F	transmembrane transporter activity	10	357	1128	37767	0.62	1	// AT5G18840 // AT1G16390 // AT5G60740 // AT2G01770 // AT1G61800 // AT2G04050 // AT3G47770 // AT2G01280 // AT4G31710 // AT2G20510
GO:0030528	F	transcription regulator activity	22	357	2417	37767	0.6	1	// AT1G17310 // AT3G21880 // AT3G44460 // AT2G01280 // AT3G62670 // AT1G69310 // AT1G74650 // AT1G12260 // AT5G50490 // AT3G28857 // AT5G53290 // AT2G47520 // AT3G19070 // AT2G06200 // AT1G47760 // AT2G22770 // AT4G06746 // AT1G36060 // AT1G03490 // AT5G39230 // AT1G30670 // AT5G18270
GO:0005198	F	structural molecule activity	6	357	659	37767	0.59	1	// AT1G59359 // AT1G12960 // AT1G02830 // AT1G58684 // AT3G61111 // AT1G58983
GO:0003735	F	structural constituent of ribosome	6	357	494	37767	0.33	1	// AT1G59359 // AT1G12960 // AT1G02830 // AT1G58684 // AT3G61111 // AT1G58983
GO:0032559	F	adenyl ribonucleotide binding	8	357	1384	37767	0.95	1	// AT3G16600 // AT1G58390 // AT3G46760 // AT5G39020 // AT1G62630 // AT4G09360 // AT2G40580 // AT3G07800
GO:0017111	F	nucleoside-triphosphatase activity	5	357	792	37767	0.87	1	// AT3G47770 // AT2G20510 // AT3G16600 // AT5G60740 // AT4G09360
GO:0046914	F	transition metal ion binding	15	357	1618	37767	0.57	1	// AT3G11180 // AT1G55440 // AT3G21880 // AT4G18110 // AT4G04260 // AT3G04180 // AT3G16600 // AT2G25410 // AT5G05070 // AT5G19890 // AT2G13950 // AT1G21960 // AT5G39230 // AT1G57730 // AT4G32490
GO:0003700	F	transcription factor activity	18	357	2173	37767	0.75	1	// AT1G17310 // AT5G53290 // AT1G69310 // AT1G03490 // AT2G47520 // AT3G62670 // AT3G21880 // AT3G44460 // AT3G19070 // AT1G47760 // AT1G74650 // AT5G50490 // AT1G12260 // AT1G30670 // AT2G22770 // AT4G06746 // AT1G36060 // AT5G18270
GO:0012505	C	endomembrane system	53	357	3416	37767	0.00028	0.036	// AT4G37810 // AT5G48190 // AT2G07719 // AT1G73325 // AT2G40250 // AT1G19390 // AT5G64770 // AT4G15200 // AT4G20800 // AT3G25573 // AT5G43180 // AT2G19700 // AT3G25577 // AT4G12960 // AT2G03913 // AT3G09870 // AT3G23470 // AT3G30160 // AT1G27710 // AT3G04390 // AT3G28190 // AT3G46400 // AT1G70500 // AT2G41225 // AT5G18990 // AT5G59680 // AT1G55770 // AT5G59100 // AT1G76470 // AT4G12530 // AT4G00…
GO:0022626	C	cytosolic ribosome	5	357	336	37767	0.22	1	// AT1G12960 // AT1G59359 // AT1G02830 // AT1G58983 // AT1G58684
GO:0030529	C	ribonucleoprotein complex	6	357	703	37767	0.65	1	// AT1G59359 // AT1G12960 // AT1G02830 // AT1G58684 // AT3G61111 // AT1G58983
GO:0016020	C	membrane	20	357	4068	37767	1	1	// AT5G18840 // AT2G37670 // AT1G59359 // AT1G79860 // AT1G16390 // AT5G44020 // AT5G60740 // AT1G19390 // AT2G13820 // AT4G16620 // AT3G01345 // AT2G04050 // AT5G62850 // AT2G44300 // AT2G20800 // AT2G01770 // AT4G32490 // AT5G24920 // AT1G07025 // AT2G20510
GO:0032991	C	macromolecular complex	11	357	2180	37767	0.99	1	// AT1G59359 // AT1G12960 // AT2G37670 // AT1G58684 // AT5G37490 // AT3G25650 // AT5G39230 // AT1G02830 // AT3G61111 // AT1G58983 // AT2G20510
GO:0043234	C	protein complex	5	357	1443	37767	1	1	// AT5G37490 // AT5G39230 // AT2G37670 // AT3G25650 // AT2G20510
GO:0043231	C	intracellular membrane-bounded organelle	39	357	7615	37767	1	1	// AT1G17310 // AT1G51900 // AT3G44460 // AT5G19890 // AT2G20800 // AT1G33790 // AT3G24780 // AT5G44020 // AT2G33090 // AT3G28857 // AT5G53290 // AT5G52940 // AT5G50490 // AT5G23470 // AT4G29340 // AT2G47520 // AT5G39230 // AT5G54100 // AT5G54450 // AT3G22370 // AT1G28000 // AT2G01770 // AT2G06200 // AT1G67810 // AT4G06746 // AT1G36060 // AT4G25100 // AT2G13950 // AT5G66670 // AT2G21640 // AT5G51…
GO:0043232	C	intracellular non-membrane-bounded organelle	7	357	1040	37767	0.86	1	// AT1G59359 // AT4G29340 // AT1G12960 // AT1G58684 // AT1G02830 // AT3G61111 // AT1G58983
GO:0005829	C	cytosol	6	357	912	37767	0.86	1	// AT1G59359 // AT1G12960 // AT1G02830 // AT3G30720 // AT1G58684 // AT1G58983
GO:0044424	C	intracellular part	51	357	9302	37767	1	1	// AT1G17310 // AT1G51900 // AT3G44460 // AT5G19890 // AT1G02830 // AT3G30720 // AT2G20800 // AT1G33790 // AT3G25650 // AT1G36060 // AT5G54100 // AT1G12960 // AT2G33090 // AT3G24780 // AT3G61111 // AT3G28857 // AT5G53290 // AT5G52940 // AT1G59359 // AT5G50490 // AT5G23470 // AT4G29340 // AT2G47520 // AT5G39230 // AT5G62480 // AT5G54450 // AT3G22370 // AT1G15550 // AT1G28000 // AT2G01770 // AT2G06…
GO:0044425	C	membrane part	9	357	1360	37767	0.9	1	// AT5G18840 // AT1G19390 // AT2G13820 // AT2G37670 // AT2G44300 // AT2G20800 // AT4G32490 // AT5G24920 // AT2G20510
GO:0044422	C	organelle part	10	357	2562	37767	1	1	// AT1G59359 // AT1G12960 // AT2G01770 // AT1G58684 // AT2G20800 // AT5G39230 // AT1G02830 // AT1G58983 // AT1G07025 // AT2G20510
GO:0043229	C	intracellular organelle	45	357	8149	37767	1	1	// AT1G17310 // AT1G51900 // AT3G44460 // AT5G19890 // AT1G02830 // AT2G20800 // AT1G33790 // AT3G24780 // AT1G36060 // AT1G12960 // AT2G33090 // AT3G61111 // AT3G28857 // AT5G53290 // AT5G52940 // AT1G59359 // AT5G50490 // AT5G23470 // AT4G29340 // AT2G47520 // AT5G39230 // AT5G54100 // AT5G54450 // AT3G22370 // AT1G28000 // AT2G01770 // AT2G06200 // AT1G67810 // AT4G06746 // AT1G58684 // AT5G44…
GO:0005622	C	intracellular	52	357	9671	37767	1	1	// AT1G17310 // AT3G21880 // AT3G44460 // AT5G19890 // AT1G02830 // AT3G30720 // AT2G20800 // AT1G33790 // AT3G25650 // AT1G36060 // AT5G54100 // AT1G51900 // AT1G12960 // AT2G33090 // AT3G24780 // AT3G61111 // AT3G28857 // AT5G53290 // AT5G52940 // AT1G59359 // AT5G50490 // AT5G23470 // AT4G29340 // AT2G47520 // AT5G39230 // AT5G62480 // AT5G54450 // AT3G22370 // AT1G15550 // AT1G28000 // AT2G01…
GO:0043227	C	membrane-bounded organelle	39	357	7622	37767	1	1	// AT1G17310 // AT1G51900 // AT3G44460 // AT5G19890 // AT2G20800 // AT1G33790 // AT3G24780 // AT5G44020 // AT2G33090 // AT3G28857 // AT5G53290 // AT5G52940 // AT5G50490 // AT5G23470 // AT4G29340 // AT2G47520 // AT5G39230 // AT5G54100 // AT5G54450 // AT3G22370 // AT1G28000 // AT2G01770 // AT2G06200 // AT1G67810 // AT4G06746 // AT1G36060 // AT4G25100 // AT2G13950 // AT5G66670 // AT2G21640 // AT5G51…
GO:0044444	C	cytoplasmic part	28	357	6289	37767	1	1	// AT1G58684 // AT3G30720 // AT2G20800 // AT1G33790 // AT3G24780 // AT1G12960 // AT3G61111 // AT5G52940 // AT1G59359 // AT2G47520 // AT5G54100 // AT5G54450 // AT3G22370 // AT1G28000 // AT2G01770 // AT1G51900 // AT1G67810 // AT1G02830 // AT5G44020 // AT1G58983 // AT4G25100 // AT5G66670 // AT2G21640 // AT5G53740 // AT4G01750 // AT5G26260 // AT1G07025 // AT2G20510
GO:0005634	C	nucleus	19	357	2621	37767	0.91	1	// AT3G28857 // AT1G17310 // AT5G53290 // AT5G50490 // AT5G23470 // AT4G29340 // AT2G47520 // AT2G06200 // AT3G44460 // AT5G19890 // AT5G51330 // AT2G32820 // AT2G13950 // AT2G33090 // AT1G20320 // AT1G30670 // AT4G06746 // AT1G36060 // AT5G39230
GO:0031224	C	intrinsic to membrane	6	357	806	37767	0.77	1	// AT5G18840 // AT1G19390 // AT2G13820 // AT2G44300 // AT5G24920 // AT4G32490
GO:0005739	C	mitochondrion	11	357	1276	37767	0.66	1	// AT5G52940 // AT4G25100 // AT5G54100 // AT2G21640 // AT5G54450 // AT3G22370 // AT1G28000 // AT2G20800 // AT1G51900 // AT1G07025 // AT2G20510
GO:0033279	C	ribosomal subunit	5	357	389	37767	0.31	1	// AT1G12960 // AT1G59359 // AT1G02830 // AT1G58983 // AT1G58684
GO:0030312	C	external encapsulating structure	6	357	407	37767	0.19	1	// AT1G59359 // AT1G53070 // AT5G18990 // AT1G58684 // AT4G37800 // AT1G58983
GO:0005840	C	ribosome	6	357	524	37767	0.38	1	// AT1G59359 // AT1G12960 // AT1G02830 // AT1G58684 // AT3G61111 // AT1G58983
GO:0044464	C	cell part	118	357	15217	37767	1	1	// AT4G37810 // AT1G70500 // AT4G15200 // AT1G58684 // AT2G19700 // AT4G12960 // AT5G43180 // AT3G30160 // AT1G27710 // AT4G15750 // AT5G50490 // AT3G61111 // AT5G24920 // AT1G59359 // AT2G33090 // AT5G62480 // AT1G28000 // AT1G51900 // AT1G36060 // AT3G30720 // AT4G28460 // AT2G21640 // AT3G29040 // AT5G50290 // AT2G40250 // AT1G02830 // AT2G20800 // AT3G19310 // AT5G18840 // AT1G33790 // AT3G28…
GO:0005623	C	cell	118	357	15217	37767	1	1	// AT4G37810 // AT1G70500 // AT4G15200 // AT1G58684 // AT2G19700 // AT4G12960 // AT5G43180 // AT3G30160 // AT1G27710 // AT4G15750 // AT5G50490 // AT3G61111 // AT5G24920 // AT1G59359 // AT2G33090 // AT5G62480 // AT1G28000 // AT1G51900 // AT1G36060 // AT3G30720 // AT4G28460 // AT2G21640 // AT3G29040 // AT5G50290 // AT2G40250 // AT1G02830 // AT2G20800 // AT3G19310 // AT5G18840 // AT1G33790 // AT3G28…
GO:0043228	C	non-membrane-bounded organelle	7	357	1040	37767	0.86	1	// AT1G59359 // AT4G29340 // AT1G12960 // AT1G58684 // AT1G02830 // AT3G61111 // AT1G58983
GO:0044446	C	intracellular organelle part	10	357	2561	37767	1	1	// AT1G59359 // AT1G12960 // AT2G01770 // AT1G58684 // AT2G20800 // AT5G39230 // AT1G02830 // AT1G58983 // AT1G07025 // AT2G20510
GO:0009536	C	plastid	12	357	2965	37767	1	1	// AT4G25100 // AT2G47520 // AT5G66670 // AT5G54100 // AT5G44020 // AT3G22370 // AT5G53740 // AT2G20800 // AT1G67810 // AT1G33790 // AT5G26260 // AT3G24780
GO:0005618	C	cell wall	6	357	403	37767	0.19	1	// AT1G59359 // AT1G53070 // AT5G18990 // AT1G58684 // AT4G37800 // AT1G58983
GO:0044445	C	cytosolic part	5	357	360	37767	0.26	1	// AT1G12960 // AT1G59359 // AT1G02830 // AT1G58983 // AT1G58684
GO:0009507	C	chloroplast	9	357	2740	37767	1	1	// AT4G25100 // AT2G47520 // AT5G66670 // AT5G44020 // AT5G53740 // AT1G67810 // AT1G33790 // AT5G26260 // AT3G24780
GO:0005737	C	cytoplasm	33	357	6822	37767	1	1	// AT5G19890 // AT1G58684 // AT3G30720 // AT2G20800 // AT1G33790 // AT3G24780 // AT5G54100 // AT1G58983 // AT3G61111 // AT5G52940 // AT1G59359 // AT4G29340 // AT2G47520 // AT5G62480 // AT5G54450 // AT3G22370 // AT1G28000 // AT2G01770 // AT1G51900 // AT1G67810 // AT1G02830 // AT5G44020 // AT3G62760 // AT4G25100 // AT5G66670 // AT2G21640 // AT1G12960 // AT5G53740 // AT4G01750 // AT1G15550 // AT5G26…
GO:0043226	C	organelle	45	357	8155	37767	1	1	// AT1G17310 // AT1G51900 // AT3G44460 // AT5G19890 // AT1G02830 // AT2G20800 // AT1G33790 // AT3G24780 // AT1G36060 // AT1G12960 // AT2G33090 // AT3G61111 // AT3G28857 // AT5G53290 // AT5G52940 // AT1G59359 // AT5G50490 // AT5G23470 // AT4G29340 // AT2G47520 // AT5G39230 // AT5G54100 // AT5G54450 // AT3G22370 // AT1G28000 // AT2G01770 // AT2G06200 // AT1G67810 // AT4G06746 // AT1G58684 // AT5G44…

## Sheet: Sheet2
The data of the enrichment of genes with downregulated expression in Atnmdm1-5/+
GO annotation	Enrichment frequency	Reference frequency	Gene number	Reference
cell-cell signaling	1.91083	0.113856	6	43
cell wall modification	1.91083	0.325681	6	123
pectinesterase activity	4.14013	0.381285	13	144
enzyme inhibitor activity	3.50318	0.458072	11	173
pectinesterase inhibitor activity	2.2293	0.16946	7	64
carboxylesterase activity	4.4586	1.00087	14	378
hydrolase activity, hydrolyzing O-glycosyl compounds	4.14013	1.26036	13	476
enzyme regulator activity	3.50318	0.971748	11	367
hydrolase activity, acting on glycosyl bonds	4.14013	1.39275	13	526
polygalacturonase activity	1.59236	0.203882	5	77
hydrolase activity, acting on ester bonds	6.05096	3.17738	19	1200
molecular transducer activity	2.86624	1.11738	9	422
signal transducer activity	2.86624	1.11738	9	422
electron carrier activity	2.2293	0.778457	7	294
carbon-oxygen lyase activity	1.59236	0.431594	5	163
hydrolase activity	12.7389	9.18262	40	3468
lyase activity	2.54777	1.13856	8	430
secondary active transmembrane transporter activity	2.2293	0.913496	7	345
protein serine/threonine kinase activity	3.50318	1.80316	11	681
cation transmembrane transporter activity	2.86624	1.33185	9	503
substrate-specific transporter activity	4.77707	2.80404	15	1059
endomembrane system	24.5223	9.04493	77	3416
apoplast	2.86624	0.481902	9	182
extracellular region	3.50318	0.754627	11	285
anchored to membrane	3.18471	0.720205	10	272
plant-type cell wall	2.54777	0.672545	8	254
cell part	47.1338	40.2918	148	15217
cell	47.1338	40.2918	148	15217
intrinsic to membrane	4.14013	2.13414	13	806
external encapsulating structure	2.54777	1.07766	8	407
cell wall	2.54777	1.06707	8	403

## Sheet: Sheet3
The lists of gene enriched in downregulation of Atnmdm1-5/+ in different processes, with P-value >0.05.
Processes	category_type	P-value	List of genes
cell-cell signaling	P	3.1e-06	// AT3G25165 // AT1G61566 // AT1G61563 // AT3G25170 // AT2G33775 // AT2G22055
cell wall modification	P	0.00073	// AT3G17060 // AT5G07410 // AT3G05610 // AT5G07430 // AT5G56320 // AT2G47550
pectinesterase activity	F	7.5e-10	// AT3G17060 // AT5G07410 // AT2G47030 // AT3G05610 // AT5G07430 // AT5G50030 // AT3G62170 // AT4G02250 // AT3G62180 // AT2G47550 // AT2G47050 // AT2G47040 // AT1G10770
enzyme inhibitor activity	F	4.3e-07	// AT2G02140 // AT3G05610 // AT4G24640 // AT2G02120 // AT5G50030 // AT4G02250 // AT3G62180 // AT2G47550 // AT2G47050 // AT1G48020 // AT1G10770
pectinesterase inhibitor activity	F	2.1e-06	// AT4G24640 // AT5G50030 // AT4G02250 // AT3G62180 // AT2G47050 // AT1G48020 // AT1G10770
carboxylesterase activity	F	5.7e-06	// AT3G17060 // AT5G07410 // AT2G47030 // AT3G05610 // AT2G47550 // AT2G03980 // AT5G50030 // AT3G62170 // AT4G02250 // AT3G62180 // AT5G07430 // AT2G47050 // AT2G47040 // AT1G10770
hydrolase activity, hydrolyzing O-glycosyl compounds	F	0.00024	// AT3G57520 // AT5G20710 // AT4G18340 // AT1G02790 // AT1G51490 // AT3G07850 // AT5G20250 // AT4G35010 // AT3G62710 // AT3G14040 // AT3G07820 // AT3G43860 // AT2G23900
enzyme regulator activity	F	0.00034	// AT2G02140 // AT3G05610 // AT4G24640 // AT2G02120 // AT5G50030 // AT4G02250 // AT3G62180 // AT2G47550 // AT2G47050 // AT1G48020 // AT1G10770
hydrolase activity, acting on glycosyl bonds	F	0.0006	// AT3G57520 // AT5G20710 // AT4G18340 // AT1G02790 // AT1G51490 // AT3G07850 // AT5G20250 // AT4G35010 // AT3G62710 // AT3G14040 // AT3G07820 // AT3G43860 // AT2G23900
polygalacturonase activity	F	0.0006	// AT3G07820 // AT3G07850 // AT2G23900 // AT1G02790 // AT3G14040
hydrolase activity, acting on ester bonds	F	0.0064	// AT3G17060 // AT5G39400 // AT5G07410 // AT2G47030 // AT3G05610 // AT2G47550 // AT2G03980 // AT2G38600 // AT4G39810 // AT5G50030 // AT2G19050 // AT4G02250 // AT5G65140 // AT3G62170 // AT3G62180 // AT5G07430 // AT2G47050 // AT2G47040 // AT1G10770
molecular transducer activity	F	0.01	// AT3G25160 // AT3G25165 // AT1G61566 // AT1G61563 // AT2G22055 // AT2G33775 // AT5G13600 // AT3G25170 // AT5G10250
signal transducer activity	F	0.01	// AT3G25160 // AT3G25165 // AT1G61566 // AT1G61563 // AT2G22055 // AT2G33775 // AT5G13600 // AT3G25170 // AT5G10250
electron carrier activity	F	0.013	// AT5G14130 // AT4G17370 // AT3G62950 // AT3G62930 // AT1G63390 // AT3G01070 // AT3G18590
carbon-oxygen lyase activity	F	0.013	// AT5G04180 // AT5G14740 // AT5G15110 // AT3G01270 // AT1G14420
hydrolase activity	F	0.023	// AT3G17060 // AT3G57520 // AT5G20710 // AT4G18340 // AT4G17360 // AT3G62710 // AT3G52010 // AT4G02250 // AT3G07820 // AT3G62180 // AT5G39400 // AT1G02790 // AT5G50030 // AT2G38600 // AT3G14040 // AT1G66210 // AT2G05850 // AT5G07430 // AT2G47050 // AT5G07410 // AT2G47030 // AT1G51490 // AT3G07850 // AT4G39810 // AT5G20250 // AT5G65140 // AT2G19050 // AT2G23900 // AT1G10770 // AT1G24880 // AT3G05…
lyase activity	F	0.03	// AT5G04180 // AT3G01270 // AT1G14420 // AT2G22810 // AT5G14740 // AT1G15380 // AT4G24430 // AT5G15110
secondary active transmembrane transporter activity	F	0.028	// AT1G08140 // AT1G08150 // AT5G23270 // AT1G76530 // AT2G28180 // AT1G11260 // AT4G36670
protein serine/threonine kinase activity	F	0.03	// AT2G17890 // AT1G76370 // AT5G28680 // AT5G16500 // AT2G07040 // AT5G18910 // AT3G18810 // AT2G24370 // AT1G50610 // AT3G02810 // AT2G31500
cation transmembrane transporter activity	F	0.027	// AT1G08140 // AT1G08150 // AT3G21180 // AT4G32650 // AT5G23270 // AT1G76530 // AT2G28180 // AT1G11260 // AT4G36670
substrate-specific transporter activity	F	0.034	// AT4G35180 // AT5G50200 // AT1G08140 // AT1G08150 // AT3G08790 // AT4G32650 // AT5G23270 // AT1G76530 // AT2G28180 // AT5G37810 // AT1G11260 // AT5G01760 // AT4G36490 // AT3G21180 // AT4G36670
endomembrane system	C	7.7e-16	// AT3G17060 // AT4G18340 // AT3G62710 // AT5G44540 // AT1G76965 // AT4G28040 // AT1G07690 // AT1G78450 // AT4G24180 // AT3G28980 // AT4G02250 // AT5G07410 // AT3G07820 // AT5G45880 // AT3G62180 // AT1G29140 // AT5G20790 // AT1G78460 // AT2G35765 // AT3G01270 // AT5G56368 // AT5G15140 // AT2G26850 // AT1G07680 // AT5G50030 // AT3G62950 // AT1G66100 // AT2G38600 // AT2G05540 // AT1G51250 // AT1G66…
apoplast	C	3.3e-05	// AT4G18510 // AT3G25165 // AT1G61566 // AT1G61563 // AT2G22055 // AT2G33775 // AT5G26700 // AT2G31083 // AT3G25170
extracellular region	C	4e-05	// AT4G18510 // AT3G25165 // AT1G61566 // AT5G45880 // AT1G61563 // AT2G22055 // AT2G33775 // AT5G26700 // AT2G31083 // AT3G25170 // AT4G18596
anchored to membrane	C	0.00013	// AT3G01700 // AT1G24520 // AT4G08670 // AT3G26110 // AT3G20580 // AT3G57690 // AT3G01070 // AT3G18590 // AT1G18280 // AT2G24450
plant-type cell wall	C	0.0016	// AT3G17060 // AT5G07410 // AT2G47030 // AT3G05610 // AT5G07430 // AT3G62170 // AT2G47550 // AT2G47040
cell part	C	0.0084	// AT1G76965 // AT4G08670 // AT5G23270 // AT3G01230 // AT4G24180 // AT3G22100 // AT1G29140 // AT1G78460 // AT5G19580 // AT5G42690 // AT2G26850 // AT1G60740 // AT2G05540 // AT4G18596 // AT5G65130 // AT1G22890 // AT1G49500 // AT3G62730 // AT4G39810 // AT3G62230 // AT4G24430 // AT5G05965 // AT5G04347 // AT2G31945 // AT2G23900 // AT1G07690 // AT3G52400 // AT3G26110 // AT4G03290 // AT3G28770 // AT5G59…
cell	C	0.0084	// AT1G76965 // AT4G08670 // AT5G23270 // AT3G01230 // AT4G24180 // AT3G22100 // AT1G29140 // AT1G78460 // AT5G19580 // AT5G42690 // AT2G26850 // AT1G60740 // AT2G05540 // AT4G18596 // AT5G65130 // AT1G22890 // AT1G49500 // AT3G62730 // AT4G39810 // AT3G62230 // AT4G24430 // AT5G05965 // AT5G04347 // AT2G31945 // AT2G23900 // AT1G07690 // AT3G52400 // AT3G26110 // AT4G03290 // AT3G28770 // AT5G59…
intrinsic to membrane	C	0.019	// AT3G25160 // AT3G01700 // AT1G24520 // AT3G20580 // AT4G08670 // AT3G26110 // AT1G76530 // AT3G57690 // AT3G01070 // AT3G18590 // AT1G18280 // AT2G24450 // AT4G36670
external encapsulating structure	C	0.023	// AT3G17060 // AT5G07410 // AT2G47030 // AT3G05610 // AT5G07430 // AT3G62170 // AT2G47550 // AT2G47040
cell wall	C	0.022	// AT3G17060 // AT5G07410 // AT2G47030 // AT3G05610 // AT5G07430 // AT3G62170 // AT2G47550 // AT2G47040

## Sheet: Sheet4
The lists of gene enriched in Upregulation of Atnmdm1-5/+ in different processes, with P-value >0.05.
Processes	category_type	P-value	List of genes
enzyme inhibitor activity	F	0.0016	// AT3G04320 // AT1G62170 // AT1G02550 // AT1G55770 // AT1G62160 // AT1G73325 // AT4G15750
enzyme regulator activity	F	0.0032	// AT3G04320 // AT1G62170 // AT2G45890 // AT1G02550 // AT1G79860 // AT1G55770 // AT1G62160 // AT1G67810 // AT1G73325 // AT4G15750
endomembrane system	C	0.00028	// AT4G37810 // AT5G48190 // AT2G07719 // AT1G73325 // AT2G40250 // AT1G19390 // AT5G64770 // AT4G15200 // AT4G20800 // AT3G25573 // AT5G43180 // AT2G19700 // AT3G25577 // AT4G12960 // AT2G03913 // AT3G09870 // AT3G23470 // AT3G30160 // AT1G27710 // AT3G04390 // AT3G28190 // AT3G46400 // AT1G70500 // AT2G41225 // AT5G18990 // AT5G59680 // AT1G55770 // AT5G59100 // AT1G76470 // AT4G12530 // AT4G00…
