# Supplementary material for: Arabidopsis Novel Microgametophyte Defective Mutant 1 Is Required for Pollen Viability via Influencing Intine Development in Arabidopsis
Source: Front Plant Sci. 2022 Apr 12;13:814870. doi: 10.3389/fpls.2022.814870 (PMC9039731; doi:10.3389/fpls.2022.814870)
Supplement: Supplementary file 11 [file Data_Sheet_1.ZIP › Supplemental Data Set 4.xlsx]

## Sheet: Sheet1
Supplemental Data Set 4. Cell wall processing and signal pathway associated genes in RNA-seq data.
Gene ID	Symbol	Atnmdm1-5/+ Vs Col-0 Log2FoldChange	Atnmdm1-5/+ Vs Col-0 |Fold change|	P-value	Gene function notes	Reference
AT3G57690	AGP23	-1.04819	2.06793	3.40801e-08	Encodes a putative arabinogalactan-protein (AGP23). May be the important component of nexine.	(Jia et al., 2015)
AT5G24105	AGP41	-0.96677	1.95446	0.0201847	Encodes a putative arabinogalactan-protein (AGP41).	NCBI note
AT5G14380	AGP6	-2.05552	4.15693	0.0553395	Encodes an arabinogalactan protein. Loss of AGP6 and AGP11 function results in decreased fertility due to defects in pollen tube growth.	(Levitin et al., 2008; Coimbra et al., 2009)
AT2G02720	AtPLL9	-0.710659	1.63655	0.0555397	the homologous gene of BcLL9, PECTATE LYASE-LIKE 9 from Brassica campestris is associated with intine formation.	(Jiang et al., 2014)
AT4G18510	CLE2	-1.54548	2.91902	0.000101303	CLE2, putative ligand, member of large gene family homologous to Clavata3	NCBI note
AT2G31083	CLE5	-4.09358	17.0722	0.0118976	Member of a large family of putative ligands homologous to the Clavata3 gene, consists of a single exon.	NCBI note
AT2G24450	FLA3	-1.91268	3.76507	0.0400127	FASCICLIN-like arabinogalactan protein 3, involved in intine formation.	(Li et al., 2010)
AT5G60490	FLA12	0.736062	1.66562	0.0105169	Double mutant of AtFLA11 and AtFLA12 showed reduced mechanical strength of stem as well as altered cell wall composition.	(Ito et al., 2005; MacMillan et al., 2010)
AT5G50800	RPG2	-0.723652	1.65136	0.0652067	Involved in callose wall and primexine formation	(Sun et al., 2013)
AT4G26440	WRKY34	-1.03892	2.05468	0.000143799	Encodes WRKY transcription factor, Required for pollen viability under cold treatment.	(Zou et al., 2010)
AT5G52560	AtUSP	0.236385	1.17804	0.0265347	Encodes Uridine diphosphate sugar pyrophosphorylase, disrupts the formation of pectocellulosic intine without affecting the exine of pollen.	(Schnurr et al., 2006)
AT4G32410	CESA1	-0.103366	1.07428	0.464293	Encodes catalytic subunits of the cellulose synthase complexes, Involved in primary wall cellulose deposition	(Persson et al., 2007)
AT5G05170	CESA3	-0.100678	1.07228	0.498918	Encodes catalytic subunits of the cellulose synthase complexes, Involved in intine formation	(Persson et al., 2007)
AT2G47550	PME20	-3.9135	15.0689	0.008052	Putative pectin methylesterases	NCBI note
AT3G17060	PME67	-2.99012	7.9454	0.000632	Putative pectin methylesterases	NCBI note
AT3G05610	PME21	-2.43912	5.42311	0.003256	Putative pectin methylesterases	NCBI note
AT2G47030	PME4	-2.33161	5.03367	0.004461	Putative pectin methylesterases	NCBI note
AT5G07430	PME50	-2.08559	4.24449	6.58e-08	Putative pectin methylesterases	NCBI note
AT2G47040	PME5	-2.01977	4.05519	0.021231	Putative pectin methylesterases	NCBI note
AT5G07410	PME48	-1.9311	3.81346	0.022236	Putative pectin methylesterases, modifies pectin in pollen intine.	(Leroux et al., 2015)
