# Supplementary material for: Arabidopsis Novel Microgametophyte Defective Mutant 1 Is Required for Pollen Viability via Influencing Intine Development in Arabidopsis
Source: Front Plant Sci. 2022 Apr 12;13:814870. doi: 10.3389/fpls.2022.814870 (PMC9039731; doi:10.3389/fpls.2022.814870)
Supplement: Supplementary file 11 [file Data_Sheet_1.ZIP › Supplemental Data Set 5.xlsx]

## Sheet: data compared wit WT
Supplemental Data Set 5. The list of proteins identified proteins in the IP/MS experiments with AtNMDM1-3xFLAG as bait, compared with wild type.
Accession	Description	Score	Coverage	# Proteins	# Unique Peptides	# Peptides	# PSMs	Area	# AAs	MW [kDa]	calc. pI	N=PSM(AtNMDM1-FLAG- Col-0) and N≥3 or only in AtNMDM1-FLAG datas
AT5G09250	ssDNA-binding transcriptional regulator (AtNMDM1)	2235.1	71.96	2	12	12	69	294500000000	107	12.1	7.34	67
AT1G56070	Ribosomal protein S5/Elongation factor G/III/V family protein	980.54	44.25	3	39	39	43	1215000000	843	93.8	6.25	3
AT5G52040	RNA-binding (RRM/RBD/RNP motifs) family protein	978.97	59.27	10	27	27	41	24810000000	356	41.3	10.32	10
AT4G10920	transcriptional coactivator p15 (PC4) family protein (AtNMDM2)	784.15	68.48	3	18	18	29	27300000000	165	19.2	5.63	only in AtNMDM1-FLAG
AT1G19480	DNA glycosylase superfamily protein	535.2	40.85	5	17	17	20	766200000	377	41.3	7.27	6
AT4G37910	mitochondrial heat shock protein 70-1	555.71	31.52	1	14	20	20	119400000	682	73	5.62	3
AT3G17390	S-adenosylmethionine synthetase family protein	788.96	64.12	1	8	15	19	828000000	393	42.8	5.81	5
AT5G60790	ABC transporter family protein	377.02	24.54	1	14	15	16	137300000	595	66.8	6.46	3
AT1G64740	alpha-1 tubulin	463.06	21.11	1	1	9	16	1642000000	450	49.8	5.05	only in AtNMDM1-FLAG
AT2G27530	Ribosomal protein L1p/L10e family	306.88	53.24	1	5	12	15	562300000	216	24.4	9.88	5
AT3G12145	Leucine-rich repeat (LRR) family protein	443.05	49.54	1	13	13	13	1730000000	325	35.8	8.43	4
AT4G00980	zinc knuckle (CCHC-type) family protein	435.12	34.02	1	12	12	13	197300000	488	55	7.87	only in AtNMDM1-FLAG
AT1G79530	glyceraldehyde-3-phosphate dehydrogenase of plastid 1	379.66	29.38	1	3	9	12	212000000	422	44.8	8.63	4
AT3G21140	Pyridoxamine 5'-phosphate oxidase family protein	156.99	33.07	1	9	10	11	150200000	387	42.8	6.93	10
AT1G27400	Ribosomal protein L22p/L17e family protein	334.95	55.68	1	1	9	10	962700000	176	19.9	10.11	3
AT5G61170	Ribosomal protein S19e family protein	218.46	52.45	1	3	8	10	505800000	143	15.7	10.21	3
AT5G43010	regulatory particle triple-A ATPase 4A	159.4	34.34	5	9	10	10	341700000	399	44.8	8.19	only in AtNMDM1-FLAG
AT1G16300	glyceraldehyde-3-phosphate dehydrogenase of plastid 2	334.04	23.57	1	1	7	10	185100000	420	44.8	8.62	3
AT3G02080	Ribosomal protein S19e family protein	247.19	60.14	2	4	9	9	505800000	143	15.8	10.08	3
AT5G59290	UDP-glucuronic acid decarboxylase 3	187.29	23.68	4	7	7	9	64460000	342	38.5	8.12	3
AT3G62560	Ras-related small GTP-binding family protein	152.82	46.63	3	1	8	8	311200000	193	21.9	7.05	only in AtNMDM1-FLAG
AT2G05220	Ribosomal S17 family protein	182.79	37.14	4	7	7	8	255000000	140	15.9	10.04	3
AT2G44530	Phosphoribosyltransferase family protein	278.56	23.16	2	6	8	8	246500000	393	42.5	6.92	7
AT4G33010	glycine decarboxylase P-protein 1	89.79	8.4	3	7	7	8	34820000	976	106.2	6.99	4
AT2G37190	Ribosomal protein L11 family protein	296.17	46.99	3	7	7	7	1658000000	166	17.9	8.97	only in AtNMDM1-FLAG
AT4G10450	Ribosomal protein L6 family	236.28	35.57	1	3	7	7	786500000	194	22	9.5	only in AtNMDM1-FLAG
AT4G29270	HAD superfamily, subfamily IIIB acid phosphatase	80.22	26.17	1	6	6	7	64320000	256	28.7	8.53	3
AT5G16610	unknown protein; Has 35333 Blast hits to 34131 proteins in 2444 species: Archae - 798; Bacteria - 22429; Metazoa - 974; Fungi - 991; Plants - 531; Viruses - 0; Other Eukaryotes - 9610 (source: NCBI BLink).	161.66	13.97	2	7	7	7	85390000	673	76.2	4.94	only in AtNMDM1-FLAG
AT1G64550	general control non-repressible 3	163.3	13.71	1	7	7	7	42000000	715	79.6	6.07	4
AT2G42520	P-loop containing nucleoside triphosphate hydrolases superfamily protein	148.49	11.53	4	2	7	7	140200000	633	67.6	7.11	only in AtNMDM1-FLAG
AT1G79040	photosystem II subunit R	167.67	36.43	1	4	4	6	234400000	140	14.6	9.63	3
AT2G47710	Adenine nucleotide alpha hydrolases-like superfamily protein	30.75	40.12	1	5	5	5	66860000	162	17.3	7.88	3
AT1G70600	Ribosomal protein L18e/L15 superfamily protein	66.91	34.25	1	1	5	5	381200000	146	16.4	10.59	only in AtNMDM1-FLAG
AT3G45980	Histone superfamily protein	146.87	30.67	10	4	4	5	136200000	150	16.4	10.02	only in AtNMDM1-FLAG
AT1G17100	SOUL heme-binding family protein	172.6	30.6	1	5	5	5	434400000	232	25.4	4.92	3
AT3G02560	Ribosomal protein S7e family protein	50.97	24.61	1	2	5	5	139700000	191	22.2	9.77	only in AtNMDM1-FLAG
AT1G51560	Pyridoxamine 5'-phosphate oxidase family protein	104.36	15.82	1	4	5	5	68900000	392	43.6	6.89	only in AtNMDM1-FLAG
AT1G32380	phosphoribosyl pyrophosphate (PRPP) synthase 2	130.06	13.75	1	3	5	5	83620000	400	43.3	8.21	only in AtNMDM1-FLAG
AT5G63680	Pyruvate kinase family protein	50.19	11.18	7	5	5	5	52590000	510	55	6.65	only in AtNMDM1-FLAG
AT2G33450	Ribosomal L28 family	42.24	9.79	1	2	2	5	43190000	143	16	11.18	3
AT3G48000	aldehyde dehydrogenase 2B4	60.92	9.48	2	5	5	5	22420000	538	58.6	7.46	3
AT2G41110	calmodulin 2	96.35	34.9	10	4	4	4	60140000	149	16.8	4.27	only in AtNMDM1-FLAG
AT5G42790	proteasome alpha subunit F1	115.04	24.1	2	4	4	4	14530000	278	30.5	5.08	only in AtNMDM1-FLAG
AT5G06290	2-cysteine peroxiredoxin B	48.16	21.25	1	1	4	4	18810000	273	29.8	5.74	only in AtNMDM1-FLAG
AT3G11730	Ras-related small GTP-binding family protein	72.22	15.61	6	1	4	4	1310000000	205	22.7	5.27	only in AtNMDM1-FLAG
AT5G55160	small ubiquitin-like modifier 2	32.73	37.86	3	3	3	3	40770000	103	11.6	5.55	only in AtNMDM1-FLAG
AT5G02960	Ribosomal protein S12/S23 family protein	69.56	22.54	2	3	3	3	92060000	142	15.7	10.37	only in AtNMDM1-FLAG
AT1G09200	Histone superfamily protein	47.71	16.18	5	3	3	3	164600000	136	15.3	11.3	only in AtNMDM1-FLAG
AT2G24590	RNA recognition motif and CCHC-type zinc finger domains containing protein	101.79	15.31	1	1	3	3	305300000	196	21.9	11.34	only in AtNMDM1-FLAG
AT2G18230	pyrophosphorylase 2	17.48	14.68	5	3	3	3	286400000	218	24.7	6.09	only in AtNMDM1-FLAG
AT2G44160	methylenetetrahydrofolate reductase 2	37.86	5.89	1	1	3	3	15570000	594	66.8	5.5	only in AtNMDM1-FLAG
AT3G52200	Dihydrolipoamide acetyltransferase, long form protein	89.79	5.02	2	3	3	3	222000000	637	68.8	5.54	only in AtNMDM1-FLAG
AT5G03540	exocyst subunit exo70 family protein A1	56.2	4.86	4	3	3	3	29230000	638	72.3	8.16	only in AtNMDM1-FLAG
AT5G25230	Ribosomal protein S5/Elongation factor G/III/V family protein	83.18	4.11	2	3	3	3	38180000	973	108.7	5.24	only in AtNMDM1-FLAG
AT1G55040	zinc finger (Ran-binding) family protein	44.53	1.3	1	1	1	3	1713000000	849	94.8	7.03	only in AtNMDM1-FLAG
AT3G52560	ubiquitin E2 variant 1D-4	14.63	19.18	3	2	2	2	44260000	146	16.5	6.68	only in AtNMDM1-FLAG
AT2G30790	photosystem II subunit P-2	68.73	16.8	3	2	2	2	89490000	125	13.4	6.07	only in AtNMDM1-FLAG
AT3G47370	Ribosomal protein S10p/S20e family protein	55.93	15.57	1	1	2	2	122000000	122	13.7	9.72	only in AtNMDM1-FLAG
AT3G55170	Ribosomal L29 family protein	58.58	15.45	1	1	2	2	550200000	123	14.2	10.92	only in AtNMDM1-FLAG
AT1G32470	Single hybrid motif superfamily protein	89.53	15.06	1	2	2	2	59300000	166	17.9	5.19	only in AtNMDM1-FLAG
AT3G20390	endoribonuclease L-PSP family protein	33.28	12.83	1	2	2	2	21460000	187	19.8	8.4	only in AtNMDM1-FLAG
AT3G51600	lipid transfer protein 5	44.46	12.71	1	2	2	2	112400000	118	12.5	10.36	only in AtNMDM1-FLAG
AT2G30620	winged-helix DNA-binding transcription factor family protein	59.25	11.88	3	2	2	2	6061000	202	21.5	10.65	only in AtNMDM1-FLAG
AT5G43970	translocase of outer membrane 22-V	48.98	11.11	1	1	1	2	69520000	99	10.4	9.82	only in AtNMDM1-FLAG
AT1G75030	thaumatin-like protein 3	97.58	10.57	1	2	2	2	47900000	246	25.4	5.19	only in AtNMDM1-FLAG
AT4G02450	HSP20-like chaperones superfamily protein	39.28	10	2	2	2	2	25090000	240	25.3	4.56	only in AtNMDM1-FLAG
AT1G73030	SNF7 family protein	34.73	9.85	2	2	2	2	25100000	203	22.7	7.2	only in AtNMDM1-FLAG
AT3G17820	glutamine synthetase 1.3	0	8.76	1	2	2	2	25850000	354	38.6	6.06	only in AtNMDM1-FLAG
AT3G26080	plastid-lipid associated protein PAP / fibrillin family protein	25.06	8.55	2	2	2	2	25230000	234	26.2	9.54	only in AtNMDM1-FLAG
AT4G21860	methionine sulfoxide reductase B 2	25.58	7.92	5	2	2	2	273000	202	22	8.56	only in AtNMDM1-FLAG
ATCG00270	photosystem II reaction center protein D	110.85	7.65	1	2	2	2	44290000	353	39.5	5.74	only in AtNMDM1-FLAG
AT1G50370	Calcineurin-like metallo-phosphoesterase superfamily protein	52.03	7.26	2	2	2	2	43630000	303	34.8	5.07	only in AtNMDM1-FLAG
AT3G50670	U1 small nuclear ribonucleoprotein-70K	73.07	7.26	2	2	2	2	12220000	427	50.4	9.39	only in AtNMDM1-FLAG
AT4G35460	NADPH-dependent thioredoxin reductase B	24.77	7.2	2	2	2	2	238400000	375	39.6	7.36	only in AtNMDM1-FLAG
AT1G15140	FAD/NAD(P)-binding oxidoreductase	28.96	6.64	2	2	2	2	19500000	271	29.7	8.28	only in AtNMDM1-FLAG
AT5G45280	Pectinacetylesterase family protein	47.35	6.49	4	2	2	2	21780000	370	40.8	9.67	only in AtNMDM1-FLAG
AT4G10610	CTC-interacting domain 12	27.24	6.13	7	2	2	2	24170000	326	35.6	7.08	only in AtNMDM1-FLAG
AT1G20630	catalase 1	22.84	6.1	1	1	2	2	103400000	492	56.7	7.42	only in AtNMDM1-FLAG
AT4G33950	Protein kinase superfamily protein	47.9	6.05	9	1	2	2		314	35.6	4.97	only in AtNMDM1-FLAG
AT1G15730	Cobalamin biosynthesis CobW-like protein	42.41	5.58	2	2	2	2	59550000	448	50.2	5.5	only in AtNMDM1-FLAG
AT5G48900	Pectin lyase-like superfamily protein	34.97	5.52	2	1	2	2	25410000	417	46.7	8.59	only in AtNMDM1-FLAG
AT5G13560	unknown protein; BEST Arabidopsis thaliana protein match is: unknown protein (TAIR:AT2G37370.1); Has 12055 Blast hits to 8846 proteins in 811 species: Archae - 217; Bacteria - 1046; Metazoa - 6104; Fungi - 1115; Plants - 528; Viruses - 14; Other Eukaryotes - 3031 (source: NCBI BLink).	47.3	5.15	1	2	2	2	6567000	679	76.6	5.11	only in AtNMDM1-FLAG
AT5G60160	Zn-dependent exopeptidases superfamily protein	0	4.61	1	2	2	2	12360000	477	52.4	6.77	only in AtNMDM1-FLAG
AT3G55070	LisH/CRA/RING-U-box domains-containing protein	26.93	4.55	2	2	2	2	41620000	418	47.8	8.16	only in AtNMDM1-FLAG
AT2G37340	arginine/serine-rich zinc knuckle-containing protein 33	39.95	4.48	3	1	2	2	68710000	290	32.9	10.15	only in AtNMDM1-FLAG
AT1G68060	microtubule-associated proteins 70-1	15.8	4.34	4	2	2	2		622	69.2	8.6	only in AtNMDM1-FLAG
AT1G52030	myrosinase-binding protein 2	71.19	4.21	2	2	2	2	51680000	642	68.8	6.79	only in AtNMDM1-FLAG
AT3G15730	phospholipase D alpha 1	0	4.07	1	2	2	2	36160000	810	91.8	5.87	only in AtNMDM1-FLAG
AT4G23460	Adaptin family protein	40.42	3.92	3	2	2	2	34590000	893	99	5.02	only in AtNMDM1-FLAG
AT2G18960	H(+)-ATPase 1	27.56	2.74	9	2	2	2	16380000	949	104.2	6.7	only in AtNMDM1-FLAG
AT1G15750	Transducin family protein / WD-40 repeat family protein	49.27	2.3	6	2	2	2	24120000	1131	124.2	7.24	only in AtNMDM1-FLAG
AT3G58660	Ribosomal protein L1p/L10e family	29.65	2.24	1	2	2	2	22340000	446	49.9	9.55	only in AtNMDM1-FLAG
AT2G05710	aconitase 3	47.12	1.62	1	1	2	2	7900000000	990	108.1	7.17	only in AtNMDM1-FLAG
AT1G36180	acetyl-CoA carboxylase 2	19.67	0.85	1	2	2	2	10030000	2355	262.6	7.09	only in AtNMDM1-FLAG
AT3G10090	Nucleic acid-binding, OB-fold-like protein	43.27	18.75	1	1	1	1	30770000	64	7.4	10.83	only in AtNMDM1-FLAG
AT4G22380	Ribosomal protein L7Ae/L30e/S12e/Gadd45 family protein	53.22	17.19	3	1	1	1		128	13.9	7.28	only in AtNMDM1-FLAG
AT1G69230	SPIRAL1-like2	40.95	15.45	2	1	1	1	83850000	110	10.9	7.42	only in AtNMDM1-FLAG
AT5G59320	lipid transfer protein 3	74.54	13.91	1	1	1	1		115	11.7	8.65	only in AtNMDM1-FLAG
AT4G32930	unknown protein; CONTAINS InterPro DOMAIN/s: Protein of unknown function DUF866, eukaryotic (InterPro:IPR008584); Has 30201 Blast hits to 17322 proteins in 780 species: Archae - 12; Bacteria - 1396; Metazoa - 17338; Fungi - 3422; Plants - 5037; Viruses - 0; Other Eukaryotes - 2996 (source: NCBI BLink).	40.74	13.77	2	1	1	1		167	18.5	4.83	only in AtNMDM1-FLAG
AT3G46460	ubiquitin-conjugating enzyme 13	31.09	13.25	2	1	1	1	68290000	166	18.8	5.57	only in AtNMDM1-FLAG
AT4G34700	LYR family of Fe/S cluster biogenesis protein	27.15	12.82	1	1	1	1		117	13.6	8.68	only in AtNMDM1-FLAG
AT4G25050	acyl carrier protein 4	45.93	11.68	2	1	1	1	141700000	137	14.5	4.82	only in AtNMDM1-FLAG
AT5G53300	ubiquitin-conjugating enzyme 10	0	10.09	11	1	1	1	70650000	109	12.2	8.65	only in AtNMDM1-FLAG
AT4G29350	profilin 2	47.13	9.92	1	1	1	1	95690000	131	14	5.02	only in AtNMDM1-FLAG
AT2G45070	Preprotein translocase Sec, Sec61-beta subunit protein	29.95	9.76	1	1	1	1		82	8.2	10.62	only in AtNMDM1-FLAG
AT4G21110	G10 family protein	38.63	9.66	1	1	1	1		145	17.2	8.12	only in AtNMDM1-FLAG
AT1G20696	high mobility group B3	62.49	9.29	6	1	1	1	11100000	140	15.6	9.29	only in AtNMDM1-FLAG
AT1G07830	ribosomal protein L29 family protein	38.41	8.33	1	1	1	1	11880000	144	16.9	10.05	only in AtNMDM1-FLAG
AT5G54940	Translation initiation factor SUI1 family protein	21.63	8.04	4	1	1	1		112	12.7	9.16	only in AtNMDM1-FLAG
AT2G04690	Pyridoxamine 5'-phosphate oxidase family protein	60.25	7.88	2	1	1	1	18720000	203	22.8	7.03	only in AtNMDM1-FLAG
AT5G16920	Fasciclin-like arabinogalactan family protein	45.97	7.81	1	1	1	1	26070000	256	28.1	7.14	only in AtNMDM1-FLAG
AT1G26550	FKBP-like peptidyl-prolyl cis-trans isomerase family protein	58.57	7.75	1	1	1	1	37220000	142	14.8	9.52	only in AtNMDM1-FLAG
AT5G55210	unknown protein; FUNCTIONS IN: molecular_function unknown; INVOLVED IN: biological_process unknown; LOCATED IN: chloroplast; EXPRESSED IN: 23 plant structures; EXPRESSED DURING: 13 growth stages; BEST Arabidopsis thaliana protein match is: unknown protein (TAIR:AT4G22320.1); Has 1807 Blast hits to 1807 proteins in 277 species: Archae - 0; Bacteria - 0; Metazoa - 736; Fungi - 347; Plants - 385; Vi…	39.46	7.74	1	1	1	1		168	18.5	8.15	only in AtNMDM1-FLAG
AT4G14710	RmlC-like cupins superfamily protein	22.82	7.69	5	1	1	1	30470000	182	21.6	5.49	only in AtNMDM1-FLAG
AT4G24130	Protein of unknown function, DUF538	32.08	7.64	1	1	1	1	130700000	157	17.9	5.68	only in AtNMDM1-FLAG
AT1G52230	photosystem I subunit H2	62.73	7.59	2	1	1	1	36510000	145	15.3	9.91	only in AtNMDM1-FLAG
AT5G15770	glucose-6-phosphate acetyltransferase 1	22.92	7.38	1	1	1	1		149	17	7.24	only in AtNMDM1-FLAG
AT1G20090	RHO-related protein from plants 2	21.7	7.18	3	1	1	1	10780000	195	21.6	9.22	only in AtNMDM1-FLAG
AT5G44730	Haloacid dehalogenase-like hydrolase (HAD) superfamily protein	39.41	7.06	1	1	1	1		255	28.8	7.3	only in AtNMDM1-FLAG
AT5G19485	transferases;nucleotidyltransferases	111.98	7.02	1	1	1	1		456	49	7.49	only in AtNMDM1-FLAG
AT1G04630	GRIM-19 protein	30.78	6.99	2	1	1	1		143	16.1	9.2	only in AtNMDM1-FLAG
AT4G13200	unknown protein; FUNCTIONS IN: molecular_function unknown; INVOLVED IN: biological_process unknown; LOCATED IN: thylakoid, chloroplast thylakoid membrane, chloroplast, plastoglobule; EXPRESSED IN: 22 plant structures; EXPRESSED DURING: 13 growth stages; Has 97 Blast hits to 97 proteins in 46 species: Archae - 0; Bacteria - 65; Metazoa - 2; Fungi - 0; Plants - 28; Viruses - 0; Other Eukaryotes - 2…	44.54	6.49	1	1	1	1	11090000	185	20.4	5.3	only in AtNMDM1-FLAG
AT5G40490	RNA-binding (RRM/RBD/RNP motifs) family protein	51.78	6.38	1	1	1	1		423	42.4	6.47	only in AtNMDM1-FLAG
AT1G71100	Ribose 5-phosphate isomerase, type A protein	39.49	5.99	1	1	1	1	6244000	267	28.3	5.11	only in AtNMDM1-FLAG
ATCG00660	ribosomal protein L20	30.66	5.98	1	1	1	1	27420000	117	14.2	11.88	only in AtNMDM1-FLAG
AT2G19740	Ribosomal protein L31e family protein	24.01	5.88	2	1	1	1	124300000	119	13.7	9.94	only in AtNMDM1-FLAG
AT1G12090	extensin-like protein	0	5.84	1	1	1	1	37960000	137	13.9	8.09	only in AtNMDM1-FLAG
AT1G07370	proliferating cellular nuclear antigen 1	33.29	5.7	2	1	1	1	22160000	263	29.1	4.75	only in AtNMDM1-FLAG
AT3G01980	NAD(P)-binding Rossmann-fold superfamily protein	0	5.69	3	1	1	1	16440000	211	23.2	6.52	only in AtNMDM1-FLAG
AT3G03100	NADH:ubiquinone oxidoreductase, 17.2kDa subunit	22.28	5.66	2	1	1	1		159	18.3	9.23	only in AtNMDM1-FLAG
AT4G19640	Ras-related small GTP-binding family protein	36.13	5.5	2	1	1	1		200	21.9	6.19	only in AtNMDM1-FLAG
AT1G63780	Ribosomal RNA processing Brix domain protein	73.21	5.44	1	1	1	1		294	34.1	9.35	only in AtNMDM1-FLAG
AT3G20230	Ribosomal L18p/L5e family protein	28.3	5.35	1	1	1	1	14070000	187	21.1	10.24	only in AtNMDM1-FLAG
AT3G61200	Thioesterase superfamily protein	0	5.32	1	1	1	1		188	20.5	6.77	only in AtNMDM1-FLAG
AT3G53460	chloroplast RNA-binding protein 29	120.34	5.26	2	1	1	1	8542000	342	36	5.34	only in AtNMDM1-FLAG
AT5G14980	alpha/beta-Hydrolases superfamily protein	31.07	5.2	1	1	1	1		327	36.4	7.84	only in AtNMDM1-FLAG
AT1G60730	NAD(P)-linked oxidoreductase superfamily protein	73.09	5.18	7	1	1	1	42560000	251	27.5	6.79	only in AtNMDM1-FLAG
AT4G12960	Gamma interferon responsive lysosomal thiol (GILT) reductase family protein	43.38	5.15	2	1	1	1	19790000	233	26.1	7.46	only in AtNMDM1-FLAG
AT2G15400	DNA-directed RNA polymerase family protein	68.41	5.11	3	1	1	1		235	26.4	4.92	only in AtNMDM1-FLAG
AT4G21590	endonuclease 3	0	5.1	1	1	1	1		294	33.4	6.77	only in AtNMDM1-FLAG
AT3G55000	tonneau family protein	22.61	5	1	1	1	1	24910000	260	29.3	5.49	only in AtNMDM1-FLAG
AT2G43610	Chitinase family protein	66.55	4.98	1	1	1	1	14720000	281	30	9.39	only in AtNMDM1-FLAG
AT1G13180	Actin-like ATPase superfamily protein	47.31	4.92	1	1	1	1	9384000	427	47.6	5.63	only in AtNMDM1-FLAG
AT5G24490	30S ribosomal protein, putative	26.22	4.87	1	1	1	1	43110000	308	34.8	6.76	only in AtNMDM1-FLAG
AT4G22890	PGR5-LIKE A	48.37	4.67	3	1	1	1		321	35.4	5.29	only in AtNMDM1-FLAG
AT2G33040	gamma subunit of Mt ATP synthase	32.4	4.62	1	1	1	1	13990000	325	35.4	8.9	only in AtNMDM1-FLAG
AT3G58730	vacuolar ATP synthase subunit D (VATD) / V-ATPase D subunit / vacuolar proton pump D subunit (VATPD)	34.27	4.6	1	1	1	1	11680000	261	29	9.51	only in AtNMDM1-FLAG
AT5G01530	light harvesting complex photosystem II	44.79	4.48	1	1	1	1	53520000	290	31.1	6.14	only in AtNMDM1-FLAG
AT4G32460	Protein of unknown function, DUF642	23.49	4.38	1	1	1	1		365	39.8	8.06	only in AtNMDM1-FLAG
AT2G30920	coenzyme Q 3	25.59	4.04	1	1	1	1		322	35.3	8.41	only in AtNMDM1-FLAG
AT3G42790	alfin-like 3	30.99	4	1	1	1	1		250	28.2	5.14	only in AtNMDM1-FLAG
AT2G34510	Protein of unknown function, DUF642	37.69	3.99	1	1	1	1	29320000	401	43.9	4.77	only in AtNMDM1-FLAG
AT1G71840	transducin family protein / WD-40 repeat family protein	0	3.93	1	1	1	1	16240000	407	43.8	4.53	only in AtNMDM1-FLAG
AT4G35000	ascorbate peroxidase 3	58.06	3.83	1	1	1	1		287	31.6	6.95	only in AtNMDM1-FLAG
AT2G25910	3'-5' exonuclease domain-containing protein / K homology domain-containing protein / KH domain-containing protein	35.22	3.81	2	1	1	1	16760000	341	38.4	5.76	only in AtNMDM1-FLAG
AT2G02740	ssDNA-binding transcriptional regulator	37.25	3.75	2	1	1	1	15620000	267	29.6	9.52	only in AtNMDM1-FLAG
AT5G19460	nudix hydrolase homolog 20	28.32	3.74	1	1	1	1		374	41.9	7.65	only in AtNMDM1-FLAG
AT1G30690	Sec14p-like phosphatidylinositol transfer family protein	0	3.7	1	1	1	1	7195000	540	61.2	4.92	only in AtNMDM1-FLAG
AT2G29960	cyclophilin 5	0	3.66	4	1	1	1	10020000	191	20.6	9.19	only in AtNMDM1-FLAG
AT5G65020	annexin 2	0	3.64	2	1	1	1	24710000	302	34.9	6.14	only in AtNMDM1-FLAG
AT5G56740	histone acetyltransferase of the GNAT family 2	51.86	3.64	1	1	1	1	23390000	467	52.7	5.64	only in AtNMDM1-FLAG
AT1G22170	Phosphoglycerate mutase family protein	26.96	3.59	1	1	1	1	11390000	334	37.3	8.19	only in AtNMDM1-FLAG
AT1G02100	Leucine carboxyl methyltransferase	46.16	3.59	2	1	1	1		306	34.9	7.06	only in AtNMDM1-FLAG
AT5G38640	NagB/RpiA/CoA transferase-like superfamily protein	34.73	3.58	1	1	1	1	19270000	642	69.5	9.39	only in AtNMDM1-FLAG
AT5G16390	chloroplastic acetylcoenzyme A carboxylase 1	26.97	3.54	3	1	1	1	33780000	254	26.9	9.54	only in AtNMDM1-FLAG
AT3G18035	winged-helix DNA-binding transcription factor family protein	29.77	3.54	1	1	1	1	6034000	480	51.5	9.94	only in AtNMDM1-FLAG
AT2G30530	unknown protein; LOCATED IN: cellular_component unknown; EXPRESSED IN: 25 plant structures; EXPRESSED DURING: 15 growth stages; BEST Arabidopsis thaliana protein match is: unknown protein (TAIR:AT5G01970.1); Has 5513 Blast hits to 872 proteins in 154 species: Archae - 0; Bacteria - 30; Metazoa - 615; Fungi - 144; Plants - 149; Viruses - 12; Other Eukaryotes - 4563 (source: NCBI BLink).	36.67	3.5	1	1	1	1	5969000	371	41.2	5.73	only in AtNMDM1-FLAG
AT5G23340	RNI-like superfamily protein	42.95	3.46	1	1	1	1	16790000	405	44.2	6.64	only in AtNMDM1-FLAG
AT5G33320	Glucose-6-phosphate/phosphate translocator-related	35.41	3.43	1	1	1	1	15710000	408	44.2	10.15	only in AtNMDM1-FLAG
AT2G42990	GDSL-like Lipase/Acylhydrolase superfamily protein	25.72	3.43	1	1	1	1	14080000	350	39.2	6.32	only in AtNMDM1-FLAG
AT2G22780	peroxisomal NAD-malate dehydrogenase 1	57.83	3.39	1	1	1	1	86400000	354	37.4	7.96	only in AtNMDM1-FLAG
AT1G62500	Bifunctional inhibitor/lipid-transfer protein/seed storage 2S albumin superfamily protein	46.84	3.37	1	1	1	1	212600000	297	29.7	9.51	only in AtNMDM1-FLAG
AT4G18970	GDSL-like Lipase/Acylhydrolase superfamily protein	42.63	3.32	3	1	1	1		361	39.6	5.52	only in AtNMDM1-FLAG
AT1G76080	chloroplastic drought-induced stress protein of 32 kD	47.6	3.31	1	1	1	1		302	33.7	8.46	only in AtNMDM1-FLAG
AT3G51260	20S proteasome alpha subunit PAD1	31.5	3.29	3	1	1	1	14310000	243	26.6	7.37	only in AtNMDM1-FLAG
AT1G18490	Protein of unknown function (DUF1637)	0	3.19	1	1	1	1		282	31.3	5.87	only in AtNMDM1-FLAG
AT5G01600	ferretin 1	25.79	3.14	1	1	1	1		255	28.2	6.11	only in AtNMDM1-FLAG
AT3G15260	Protein phosphatase 2C family protein	0	3.11	1	1	1	1	14580000	289	31.6	5.81	only in AtNMDM1-FLAG
AT3G53520	UDP-glucuronic acid decarboxylase 1	0	3.11	4	1	1	1		354	39.6	9.83	only in AtNMDM1-FLAG
AT2G37230	Tetratricopeptide repeat (TPR)-like superfamily protein	40.13	3.04	1	1	1	1		757	85.7	8.78	only in AtNMDM1-FLAG
AT1G66670	CLP protease proteolytic subunit 3	30.23	2.91	1	1	1	1		309	33.9	7.72	only in AtNMDM1-FLAG
AT5G15610	Proteasome component (PCI) domain protein	30.2	2.91	1	1	1	1		413	46.4	5.08	only in AtNMDM1-FLAG
AT2G46420	Plant protein 1589 of unknown function	39.35	2.9	2	1	1	1	27170000	345	37.6	5.35	only in AtNMDM1-FLAG
AT1G47490	RNA-binding protein 47C	26.93	2.9	3	1	1	1	13400000	310	34.8	6.52	only in AtNMDM1-FLAG
AT3G20800	Cell differentiation, Rcd1-like protein	45.06	2.85	1	1	1	1	15100000	316	34.7	7.36	only in AtNMDM1-FLAG
AT3G45010	serine carboxypeptidase-like 48	28.18	2.75	1	1	1	1		510	56.9	5.5	only in AtNMDM1-FLAG
AT3G14180	sequence-specific DNA binding transcription factors	66.28	2.71	1	1	1	1	6553000	443	48.3	9.61	only in AtNMDM1-FLAG
AT3G09210	plastid transcriptionally active 13	27.55	2.7	1	1	1	1		333	37.5	9.57	only in AtNMDM1-FLAG
AT3G51670	SEC14 cytosolic factor family protein / phosphoglyceride transfer family protein	25.28	2.69	1	1	1	1		409	46.5	8.32	only in AtNMDM1-FLAG
AT5G19220	ADP glucose pyrophosphorylase large subunit 1	0	2.68	1	1	1	1		522	57.6	7.91	only in AtNMDM1-FLAG
AT2G04740	ankyrin repeat family protein	30.22	2.6	1	1	1	1		578	66	5.05	only in AtNMDM1-FLAG
AT2G44040	Dihydrodipicolinate reductase, bacterial/plant	35.59	2.59	1	1	1	1	13530000	347	37.5	6.46	only in AtNMDM1-FLAG
AT2G41630	transcription factor IIB	53.01	2.56	2	1	1	1		312	34.3	6.79	only in AtNMDM1-FLAG
AT1G77840	Translation initiation factor IF2/IF5	32.6	2.52	2	1	1	1	11740000	437	48.6	5.59	only in AtNMDM1-FLAG
AT1G12410	CLP protease proteolytic subunit 2	38.17	2.51	1	1	1	1	10740000	279	31.2	9.14	only in AtNMDM1-FLAG
AT4G00570	NAD-dependent malic enzyme 2	41.64	2.47	1	1	1	1		607	66.6	7.06	only in AtNMDM1-FLAG
AT3G51160	NAD(P)-binding Rossmann-fold superfamily protein	0	2.41	1	1	1	1	35470000	373	41.9	6.11	only in AtNMDM1-FLAG
AT1G71040	Cupredoxin superfamily protein	32.87	2.41	1	1	1	1		581	66.1	9.16	only in AtNMDM1-FLAG
AT3G59510	Leucine-rich repeat (LRR) family protein	27.73	2.39	1	1	1	1	13130000	419	46.4	7.42	only in AtNMDM1-FLAG
AT1G50480	10-formyltetrahydrofolate synthetase	46.28	2.37	1	1	1	1	8937000	634	67.8	6.71	only in AtNMDM1-FLAG
AT1G73110	P-loop containing nucleoside triphosphate hydrolases superfamily protein	32.01	2.31	1	1	1	1	7582000	432	48.3	7.33	only in AtNMDM1-FLAG
AT5G66680	dolichyl-diphosphooligosaccharide-protein glycosyltransferase 48kDa subunit family protein	0	2.29	1	1	1	1		437	48.7	6.34	only in AtNMDM1-FLAG
AT5G63190	MA3 domain-containing protein	42.87	2.28	1	1	1	1	12660000	702	77.5	5.22	only in AtNMDM1-FLAG
AT5G44070	phytochelatin synthase 1 (PCS1)	37.08	2.27	1	1	1	1		485	54.4	6.6	only in AtNMDM1-FLAG
AT5G53350	CLP protease regulatory subunit X	73.45	2.25	2	1	1	1		579	61.9	7.78	only in AtNMDM1-FLAG
AT3G10160	DHFS-FPGS homolog C	71.42	2.24	1	1	1	1	7510000	625	68.9	8.38	only in AtNMDM1-FLAG
AT1G52420	UDP-Glycosyltransferase superfamily protein	26.03	2.24	1	1	1	1		670	75.6	9.96	only in AtNMDM1-FLAG
AT1G06290	acyl-CoA oxidase 3	72.25	2.22	1	1	1	1		675	75.6	7.99	only in AtNMDM1-FLAG
AT5G14060	Aspartate kinase family protein	35.66	2.21	3	1	1	1		544	59.6	6.73	only in AtNMDM1-FLAG
AT1G14710	hydroxyproline-rich glycoprotein family protein	0	2.16	1	1	1	1		601	66.2	8.03	only in AtNMDM1-FLAG
AT3G48990	AMP-dependent synthetase and ligase family protein	49.49	2.14	1	1	1	1	4658000	514	55.5	6.54	only in AtNMDM1-FLAG
AT3G54470	uridine 5'-monophosphate synthase / UMP synthase (PYRE-F) (UMPS)	47.25	2.1	2	1	1	1		476	51.8	7.23	only in AtNMDM1-FLAG
AT3G24480	Leucine-rich repeat (LRR) family protein	36.05	2.02	2	1	1	1	19420000	494	54.7	6.93	only in AtNMDM1-FLAG
AT5G04280	RNA-binding (RRM/RBD/RNP motifs) family protein with retrovirus zinc finger-like domain	0	1.94	1	1	1	1		310	33.5	9	only in AtNMDM1-FLAG
AT3G02270	Trimeric LpxA-like enzyme	25.44	1.92	2	1	1	1	11920000	676	76.3	4.75	only in AtNMDM1-FLAG
AT3G01150	polypyrimidine tract-binding protein 1	28.74	1.89	2	1	1	1		370	40.4	6.79	only in AtNMDM1-FLAG
AT1G49040	stomatal cytokinesis defective / SCD1 protein (SCD1)	63.46	1.87	3	1	1	1	3943000	909	101.6	5.36	only in AtNMDM1-FLAG
AT3G46740	translocon at the outer envelope membrane of chloroplasts 75-III	24.66	1.83	1	1	1	1	11170000	818	89.1	8.79	only in AtNMDM1-FLAG
AT5G44635	minichromosome maintenance (MCM2/3/5) family protein	52.44	1.81	1	1	1	1		831	92.8	5.48	only in AtNMDM1-FLAG
AT3G22310	putative mitochondrial RNA helicase 1	0	1.8	2	1	1	1	38050000	610	63.6	9.41	only in AtNMDM1-FLAG
AT4G36210	Protein of unknown function (DUF726)	60.36	1.79	1	1	1	1	4857000	672	72.7	5.27	only in AtNMDM1-FLAG
AT5G10920	L-Aspartase-like family protein	28.12	1.74	1	1	1	1	11420000	517	57.5	5.88	only in AtNMDM1-FLAG
AT1G24030	Protein kinase superfamily protein	0	1.66	2	1	1	1	183100000	361	40.8	9.16	only in AtNMDM1-FLAG
AT1G29320	Transducin/WD40 repeat-like superfamily protein	28.12	1.5	1	1	1	1	4592000	468	52.2	7.65	only in AtNMDM1-FLAG
AT5G42220	Ubiquitin-like superfamily protein	25.95	1.48	1	1	1	1	12480000	879	92.5	5.22	only in AtNMDM1-FLAG
AT4G36250	aldehyde dehydrogenase 3F1	29.45	1.45	1	1	1	1		484	53.6	8.07	only in AtNMDM1-FLAG
AT1G21060	Protein of unknown function, DUF547	37.3	1.42	2	1	1	1	21650000	493	55.3	8.75	only in AtNMDM1-FLAG
AT3G55020	Ypt/Rab-GAP domain of gyp1p superfamily protein	38.4	1.42	1	1	1	1	14830000	777	87.1	4.94	only in AtNMDM1-FLAG
AT3G28540	P-loop containing nucleoside triphosphate hydrolases superfamily protein	30.07	1.38	2	1	1	1	21530000	508	58.9	7.74	only in AtNMDM1-FLAG
AT4G02030	Vps51/Vps67 family (components of vesicular transport) protein	0	1.28	2	1	1	1	830300	780	88.5	6.28	only in AtNMDM1-FLAG
AT4G03080	BRI1 suppressor 1 (BSU1)-like 1	0	1.25	1	1	1	1	13120000	881	96.1	6.35	only in AtNMDM1-FLAG
AT5G65110	acyl-CoA oxidase 2	22.98	1.24	2	1	1	1		646	72.2	8.46	only in AtNMDM1-FLAG
AT1G15490	alpha/beta-Hydrolases superfamily protein	21.35	1.23	1	1	1	1	57080000	648	71.2	9.2	only in AtNMDM1-FLAG
AT1G07270	Cell division control, Cdc6	30.86	1.19	3	1	1	1	119300000	505	55.7	8.75	only in AtNMDM1-FLAG
AT4G39170	Sec14p-like phosphatidylinositol transfer family protein	0	1.14	1	1	1	1		612	69.3	8.4	only in AtNMDM1-FLAG
AT5G08450	CONTAINS InterPro DOMAIN/s: Histone deacetylation protein Rxt3 (InterPro:IPR013951); Has 34444 Blast hits to 20801 proteins in 1175 species: Archae - 64; Bacteria - 2390; Metazoa - 15568; Fungi - 3729; Plants - 1886; Viruses - 208; Other Eukaryotes - 10599 (source: NCBI BLink).	26.79	1.09	1	1	1	1	23310000	918	104.1	7.46	only in AtNMDM1-FLAG
ATCG00350	Photosystem I, PsaA/PsaB protein	30.36	1.07	1	1	1	1		750	83.2	7.11	only in AtNMDM1-FLAG
AT1G11660	heat shock protein 70 (Hsp 70) family protein	27.46	1.05	1	1	1	1		763	85.2	5.71	only in AtNMDM1-FLAG
AT1G12570	Glucose-methanol-choline (GMC) oxidoreductase family protein	0	1.05	1	1	1	1		572	62	8.65	only in AtNMDM1-FLAG
AT5G49470	PAS domain-containing protein tyrosine kinase family protein	0	0.96	1	1	1	1		831	92.8	6.84	only in AtNMDM1-FLAG
AT3G20250	pumilio 5	42.93	0.94	1	1	1	1	2410000000	961	106.9	5.96	only in AtNMDM1-FLAG
AT3G60740	ARM repeat superfamily protein	26.31	0.88	1	1	1	1		1254	139.8	6.27	only in AtNMDM1-FLAG
AT3G10380	subunit of exocyst complex 8	22.32	0.85	1	1	1	1	5183000	1053	116.5	5.92	only in AtNMDM1-FLAG
AT1G79150	binding	24.11	0.84	1	1	1	1	33430000	830	94.8	8.65	only in AtNMDM1-FLAG
AT3G49400	Transducin/WD40 repeat-like superfamily protein	29.8	0.69	2	1	1	1		874	97.7	6.65	only in AtNMDM1-FLAG
AT5G20490	Myosin family protein with Dil domain	0	0.61	2	1	1	1	788500	1465	166.4	8.6	only in AtNMDM1-FLAG
AT4G33200	myosin, putative	0	0.54	3	1	1	1		1492	169.8	8.63	only in AtNMDM1-FLAG

## Sheet: Intersting datas
Proteins associated with transcription complex were selected for next test in the IP/MS experiments with AtNMDM1-3xFLAG as bait.
Accession	Description	# PSMs	N=PSM(AtNMD1-FLAG- Col-0) and N≥3 or only in AtNMDM1-FLAG data
AT5G09250	ssDNA-binding transcriptional regulator	69	67
AT5G52040	RNA-binding (RRM/RBD/RNP motifs) family protein	41	10
AT4G10920	transcriptional coactivator p15 (PC4) family protein (KELP, AtNMDM2)	29	only in AtNMDM1-FLAG
AT1G64740	alpha-1 tubulin	16	only in AtNMDM1-FLAG
AT3G12145	Leucine-rich repeat (LRR) family protein	13	4
AT1G79530	glyceraldehyde-3-phosphate dehydrogenase of plastid 1	12	4
AT5G59290	UDP-glucuronic acid decarboxylase 3	9	3
AT2G37340	arginine/serine-rich zinc knuckle-containing protein 33	2	only in AtNMDM1-FLAG
AT1G52030	myrosinase-binding protein 2	2	only in AtNMDM1-FLAG
AT1G50370	Calcineurin-like metallo-phosphoesterase superfamily protein	2	only in AtNMDM1-FLAG
AT1G15750	Transducin family protein / WD-40 repeat family protein	2	only in AtNMDM1-FLAG
AT1G71840	transducin family protein / WD-40 repeat family protein	1	only in AtNMDM1-FLAG
AT1G29320	Transducin/WD40 repeat-like superfamily protein	1	only in AtNMDM1-FLAG
AT3G49400	Transducin/WD40 repeat-like superfamily protein	1	only in AtNMDM1-FLAG
AT2G02740	ssDNA-binding transcriptional regulator	1	only in AtNMDM1-FLAG
AT1G20696	high mobility group B3	1	only in AtNMDM1-FLAG
AT1G20090	RHO-related protein from plants 2	1	only in AtNMDM1-FLAG
AT1G71100	Ribose 5-phosphate isomerase, type A protein	1	only in AtNMDM1-FLAG
AT1G49040	stomatal cytokinesis defective / SCD1 protein (SCD1)	1	only in AtNMDM1-FLAG
AT2G15400	DNA-directed RNA polymerase family protein	1	only in AtNMDM1-FLAG
AT3G01150	polypyrimidine tract-binding protein 1	1	only in AtNMDM1-FLAG
AT2G41630	transcription factor IIB	1	only in AtNMDM1-FLAG
Notes: PSMs is short for peptide spectrum matches and displays the total number of identified peptide sequences (peptide spectrum matches) for the protein, including those redundantly identified
