# Supplementary material for: Arabidopsis Novel Microgametophyte Defective Mutant 1 Is Required for Pollen Viability via Influencing Intine Development in Arabidopsis
Source: Front Plant Sci. 2022 Apr 12;13:814870. doi: 10.3389/fpls.2022.814870 (PMC9039731; doi:10.3389/fpls.2022.814870)
Supplement: Supplementary file 11 [file Data_Sheet_1.ZIP › Supplemental Data Set 6.xlsx]

## Sheet: Sheet1
Supplemental Data Set 6. The expression data of AGPs genes from Honys et al, 2004 .
Name	Gene Locus	Cluster	UNM	BCP	TCP	MPG	COT	LEF	PET	STM	ROT	RHR	SUS
AGP23	AT3G57690	6	5135.71	6256.74	8093.89	8785	328.7	262.09	271.6	238.492	291.587	440.096	222.39
AGP6	AT5G14380	2	498.561	2234.5	7651.98	8801.69	246.36	177.86	197.16	180.954	0	181.291	0
FLA12	AT5G60490	6	81.7459	63.6779	64.6249	92.1221	182.88	127.21	399.89	3626.95	223.906	495.769	271.53
AGP41	AT5G24105	no
Notes: UNM, microspores; BCP, bicellular pollen; TCP, tricellular pollen; MPG, mature pollen;COT, cotyledon; LEF, leaves; PET, petiole;STM, stems;ROT, roots;RHR, hair zone; SUS, suspension cell cultures
