# Supplementary material for: Arabidopsis Novel Microgametophyte Defective Mutant 1 Is Required for Pollen Viability via Influencing Intine Development in Arabidopsis
Source: Front Plant Sci. 2022 Apr 12;13:814870. doi: 10.3389/fpls.2022.814870 (PMC9039731; doi:10.3389/fpls.2022.814870)
Supplement: Supplementary file 11 [file Data_Sheet_1.ZIP › Supplemental Data Set 7.xlsx]

## Sheet: Sheet1
Supplemental Data Set 7. Primers used in this study.
Primer name	Sequence 5'-3'	Application
PstI-pT3GUS-F	GATctgcagCCGCTGATAGTTTCTCACCT	for pAtNMDM1:GUS construction
NcoI-pT3GUS-R	CGGccatggTTTCTCCAACTGTAAATAAGCAGAC	for pAtNMDM1:GUS construction
AtNMDM1_gRNA_A	AGACTTTGCCTGGCAAGAA	Target site 1 for AtNMDM1 by using CRISPR/CAS9 system
AtNMDM1_gRNA_B	AGACTTTGCCTGGCAAGAA	Target site 2 for AtNMDM1 by using CRISPR/CAS9 system
AtNMDM1_gRNA_C	GACTGGTCGGAATCGTCTGC	Target site 3 for AtNMDM1 by using CRISPR/CAS9 system
AtNMDM1_seq_F	CAGTAGAAGAGTCCTTTCGC	detecting AtNMDM1 mutation type
AtNMDM1_seq_R	CTAAGAGATGAGGAAACACA	detecting AtNMDM1 mutation type
pAtNMDM1_F	CCGCTGATAGTTTCTCACCT	clone AtNMDM1 promoter
pAtNMDM1_R	TTTCTCCAACTGTAAATAAGCAGAC	clone AtNMDM1 promoter
AtNMDM1-CDS_F	ATGTCTTCTAGAGGAAAAAGGAAAG	PCR for the CDS of AtNMDM1
AtNMDM1-CDS1_R	CTAAGAAAGGTCAGAGAGGGC	PCR for the CDS of AtNMDM1
cds1_GFP_PstI_F	CGCTGCAGATGTCTTCTAGAGGAAAAAGGAAAG	for pAtNMDM1:AtNMDM1 CDS::GFPconstruction
cds1_GFP_NcoI_R	ATCCATGGAGAAAGGTCAGAGAGGGCCTTC	for pAtNMDM1:AtNMDM1 CDS::GFPconstruction
AtNMDM1-Ri-NcoI	GCTCCATGGGATGACGAATCTGAAACCCAC	for pLAT52:AtNMDM1 CDS-RNAi construction
AtNMDM1-Ri-ApaI	CTGGGCCCTATCCTCTGCGTGGTTCCGAAG	for pLAT52:AtNMDM1 CDS-RNAi construction
AtNMDM1-Ri-XbaI	GCTTCTAGATATCCTCTGCGTGGTTCCGAAG	for pLAT52:AtNMDM1 CDS-RNAi construction
AtNMDM1-Ri-BstEII	GCTGGTCACCGATGACGAATCTGAAACCCAC	for pLAT52:AtNMDM1 CDS-RNAi construction
P2-F	GCCTGGCAAGAAAGGTATCTC	qRT-PCR for At5G09250 (AtNMDM1)
P2-R	AACCTAAGAAAGGTCAGAGAGGG	qRT-PCR for At5G09250 (AtNMDM1)
P3-F	GAGGAAAAAGGAAAGACGAAGATGT	qRT-PCR for At5G09250 (AtNMDM1)
P3-R	TCTTAGATATGTTGCAGACGACGA	qRT-PCR for At5G09250 (AtNMDM1)
ACT-2-F	GCCTGGCAAGAAAGGTATCTC	qRT-PCR for AT3G18780 (control gene)
ACT-2-R	AACCTAAGAAAGGTCAGAGAGGG	qRT-PCR for AT3G18780 (control gene)
AGP23-F	TGCTTGCGGTGTGCTTTTC	qRT-PCR For AT3G57690
AGP23-R	GAGGGAGACAAGGGAAGCTC	qRT-PCR For AT3G57690
AGP41-F	TCGCCATTTTGTTGCCGATG	qRT-PCR For AT5G24105
AGP41-R	ATGTGAGGACCAAAGCCACC	qRT-PCR For AT5G24105
AGP6-F	GACTACTCTGCCTCTAGTCCTA	qRT-PCR For AT5G14380
AGP6-R	AAGAAAAGAAGAAGAAGCCGAC	qRT-PCR For AT5G14380
AtPLL9-F	AGATTTGGTTTGGTCCATGTTG	qRT-PCR For AT2G02720
AtPLL9-R	CAATAGGAGGAGCAATGAAACG	qRT-PCR For AT2G02720
CLE2-F	AAGCTTCACTTTCTGCTTCTTG	qRT-PCR For AT4G18510
CLE2-R	CAGCTTGATCATCCTCTACAGT	qRT-PCR For AT4G18510
CLE5-F	TCCTCCGTTCATATCGTGCC	qRT-PCR For AT2G31083
CLE5-R	GGTGAAACCCTGTCGGAACT	qRT-PCR For AT2G31083
FLA3-F	CACCTGCATCTGCACCATCAGAAA	qRT-PCR For AT2G24450
FLA3-R	TAGCCACAAACCCGAGAACAAGGA	qRT-PCR For AT2G24450
FLA12-F	ACTATATTCGCACCGAGTGATT	qRT-PCR For AT5G60490
FLA12-R	GGAAGTTTGAGGAAGAGACGTA	qRT-PCR For AT5G60490
RPG2-F	TGGATTTTCCGTCAGTGTTTTC	qRT-PCR For AT5G50800
RPG2-R	CGGACACGTCTTTGGATTTATC	qRT-PCR For AT5G50800
WRKY34-F	GCACGCACCCGAATTGT	qRT-PCR For AT4G26440
WRKY34-R	CGGTTAGGTGGAGGTTTGCT	qRT-PCR For AT4G26440
EF1α-F	TGAGCACGCTCTTCTTGCTTTCA	qRT-PCR for AT5G60390 (control gene)
EF1α-R	GGTGGTGGCATCCATCTTGTTACA	qRT-PCR for AT5G60390 (control gene)
AtNMDM1_BamHI_F	CGGGATCCATGTCTTCTAGAGGAAAAAGG	For BiFC
AtNMDM1_SalI_R	GCGTCGACAGAAAGGTCAGAGAGGGCCTTC	For BiFC
AtNMDM2_BamHI_F	CGGGATCCATGGAGAAAGAGACGAAGGAG	For BiFC
AtNMDM2_SalI_R	GCGTCGACGACACGCGATTCCATTTTCTTGAC	For BiFC
Cas9-Iden-F	AGAACCTGCCCAACGAGAAG	Cas9 specific primer for detection
Cas9-Iden-R	CAGGATTGTCTTGCCGGACT	Cas9 specific primer for detection
